# Supplementary material for: Could Environment Affect the Mutation of H1N1 Influenza Virus?
Source: Int J Environ Res Public Health. 2020 Apr 29;17(9):3092. doi: 10.3390/ijerph17093092 (PMC7246512; doi:10.3390/ijerph17093092)
Supplement: Supplementary file 1 [file ijerph-17-03092-s001.xlsx]

## Sheet: data.location.H1N1.mutation.201
No.	country	location	lon	lat	host	collection_date	year	month	day	serotype	strain	HA_mutation	accession.number
1	United Kingdom	London	-0.127758	51.5074	Swine	Unknown	Unknown	NA	NA	H1N1	Influenza A virus (A/swine/London/Scholtissek lab(H1N1))	17/566	KF840465,KF840466,KF840467,KF840468,KF840469,KF840470,KF840471,KF840472
2	NONE	***	-116.419	38.8026	Swine	1931	1931	NA	NA	H1N1	Influenza A virus (A/swine/1931(H1N1))	0/566	CY009635,CY009634,CY009633,CY009628,CY009631,CY009630,CY009629,CY009632
3	NONE	JY2	133.775	-25.2744	Swine	1931	1931	NA	NA	H1N1	Influenza A virus (A/swine/JY2/1931(H1N1))	2/566	CY147413,CY147412,CY147411,CY147406,CY147409,CY147408,CY147407,CY147410
4	USA	USA	-95.7129	37.0902	Swine	1931	1931	NA	NA	H1N1	Influenza A virus (A/swine/USA/1976/1931(H1N1))	15/566	CY045747,CY045746,CY045745,CY045740,CY045743,CY045742,CY045741,CY045744
5	USA	USA	-95.7129	37.0902	Swine	1931	1931	NA	NA	H1N1	Influenza A virus (A/swine/USA/1976-MA/1931(H1N1))	16/566	CY045755,CY045754,CY045753,CY045748,CY045751,CY045750,CY045749,CY045752
6	United Kingdom	Wilson-Smith	-124.141	41.9192	Human	1933	1933	NA	NA	H1N1	Influenza A virus (A/Wilson-Smith/1933(H1N1))	73/566	CY009611,CY009610,CY009609,CY009604,CY009607,CY009606,CY009605,CY009608,DQ508902,DQ508903,DQ508904,DQ508905,DQ508906,DQ508907,DQ508908,DQ508909
7	United Kingdom	United Kingdom	-3.43597	55.3781	Human	1933-04-16	1933	4	16	H1N1	Influenza A virus (A/United Kingdom/1/1933(H1N1))	75/566	CY045763,CY045762,CY045761,CY045756,CY045759,CY045758,CY045757,CY045760
8	United Kingdom	United Kingdom	-3.43597	55.3781	Human	1933-06-01	1933	6	1	H1N1	Influenza A virus (A/United Kingdom/1-MA/1933(H1N1))	75/566	CY090852,CY090851,CY090850,CY090845,CY090848,CY090847,CY090846,CY090849
9	LAB	WSN	-89.3175	43.1175	Human	1933	1933	NA	NA	H1N1	Influenza A virus (A/WSN/1933(H1N1))	81/566	CY034139,CY034138,CY034137,CY034132,CY034135,CY034134,CY034133,CY034136,LC333182,LC333183,LC333184,LC333185,LC333186,LC333187,LC333188,LC333189
10	LAB	WSN	-89.3175	43.1175	Human	1933	1933	NA	NA	H1N1	Influenza A virus (A/WSN/1933 TS61(H1N1))	81/566	CY010795,CY010794,CY010793,CY010788,CY010791,CY010790,CY010789,CY010792
11	Puerto Rico	Puerto Rico	113.267	23.1322	Human	1934	1934	NA	NA	H1N1	Influenza A virus (A/Puerto Rico/8/34/Mount Sinai(H1N1))	80/566	AF389115,AF389116,AF389117,AF389118,AF389119,AF389120,AF389121,AF389122
12	LAB	hvPR8	114.109	22.3964	Human	1934	1934	NA	NA	H1N1	Influenza A virus (A/hvPR8/34(H1N1))	69/566	EF190971,EF190972,EF190973,EF190974,EF190975,EF190976,EF190977,EF190978
13	LAB	Hong Kong/Puerto Rico	115.909	28.6757	Reassortant	1934	1934	NA	NA	H1N1	Influenza A virus (A/reassortant/NYMC X-177A(Hong Kong/1870/2008 x Puerto Rico/8/1934)(H1N1))	98/566	CY121671,CY121670,CY121669,CY121664,CY121667,CY121666,CY121665,CY121668
14	LAB	Hong Kong/Puerto Rico	121.474	31.2304	Reassortant	1934	1934	NA	NA	H1N1	Influenza A virus (A/reassortant/NYMC X-177(Hong Kong/1870/2008 x Puerto Rico/8/1934)(H1N1))	98/566	CY121663,CY121662,CY121661,CY121656,CY121659,CY121658,CY121657,CY121660
15	LAB	PR	-147.718	64.824	Human	1934	1934	NA	NA	H1N1	Influenza A virus (A/PR/8_RGCDC-4,6/34(H1N1))	73/566	MH201221,MH201219,MH201217,MH201222,MH201215,MH201216,MH201218,MH201220
16	LAB	lvPR8	-147.718	64.824	Human	1934	1934	NA	NA	H1N1	Influenza A virus (A/lvPR8/34(H1N1))	78/566	EF190979,EF190980,EF190981,EF190982,EF190983,EF190984,EF190985,EF190986
17	LAB	Puerto Rico	-66.5901	18.2208	Human	1934	1934	NA	NA	H1N1	Influenza A virus (A/Puerto Rico/8-9NMC1/1934(H1N1))	79/566	CY083965,CY083964,CY083963,CY083958,CY083961,CY083960,CY083959,CY083962
18	LAB	Puerto Rico	-66.5901	18.2208	Human	1934	1934	NA	NA	H1N1	Influenza A virus (A/Puerto Rico/8-9NMC2/1934(H1N1))	79/566	CY083973,CY083972,CY083971,CY083966,CY083969,CY083968,CY083967,CY083970
19	LAB	Puerto Rico	-66.5901	18.2208	Human	1934	1934	NA	NA	H1N1	Influenza A virus (A/Puerto Rico/8-9NMC3/1934(H1N1))	79/566	CY083981,CY083980,CY083979,CY083974,CY083977,CY083976,CY083975,CY083978
20	LAB	Puerto Rico	-66.5901	18.2208	Human	1934	1934	NA	NA	H1N1	Influenza A virus (A/Puerto Rico/8-9VMC1/1934(H1N1))	80/566	CY083989,CY083988,CY083987,CY083982,CY083985,CY083984,CY083983,CY083986
21	LAB	Puerto Rico	-66.5901	18.2208	Human	1934	1934	NA	NA	H1N1	Influenza A virus (A/Puerto Rico/8-9VMC2/1934(H1N1))	80/566	CY083997,CY083996,CY083995,CY083990,CY083993,CY083992,CY083991,CY083994
22	LAB	Puerto Rico	-66.5901	18.2208	Human	1934	1934	NA	NA	H1N1	Influenza A virus (A/Puerto Rico/8-9VMC3/1934(H1N1))	78/566	CY084005,CY084004,CY084003,CY083998,CY084001,CY084000,CY083999,CY084002
23	LAB	Puerto Rico	-66.5901	18.2208	Human	1934	1934	NA	NA	H1N1	Influenza A virus (A/Puerto Rico/8-CV10/1934(H1N1))	77/566	CY146888,CY146887,CY146886,CY146881,CY146884,CY146883,CY146882,CY146885,CY084077,CY084076,CY084075,CY084070,CY084073,CY084072,CY084071,CY084074
24	LAB	Puerto Rico	-66.5901	18.2208	Human	1934	1934	NA	NA	H1N1	Influenza A virus (A/Puerto Rico/8-CV1/1934(H1N1))	77/566	CY084021,CY084020,CY084019,CY084014,CY084017,CY084016,CY084015,CY084018
25	LAB	Puerto Rico	-66.5901	18.2208	Human	1934	1934	NA	NA	H1N1	Influenza A virus (A/Puerto Rico/8-CV2/1934(H1N1))	78/566	CY084029,CY084028,CY084027,CY084022,CY084025,CY084024,CY084023,CY084026
26	LAB	Puerto Rico	-66.5901	18.2208	Human	1934	1934	NA	NA	H1N1	Influenza A virus (A/Puerto Rico/8-CV5/1934(H1N1))	78/566	CY084037,CY084036,CY084035,CY084030,CY084033,CY084032,CY084031,CY084034
27	LAB	Puerto Rico	-66.5901	18.2208	Human	1934	1934	NA	NA	H1N1	Influenza A virus (A/Puerto Rico/8-CV6/1934(H1N1))	76/566	CY084045,CY084044,CY084043,CY084038,CY084041,CY084040,CY084039,CY084042
28	LAB	Puerto Rico	-66.5901	18.2208	Human	1934	1934	NA	NA	H1N1	Influenza A virus (A/Puerto Rico/8-CV7/1934(H1N1))	76/566	CY084053,CY084052,CY084051,CY084046,CY084049,CY084048,CY084047,CY084050
29	LAB	Puerto Rico	-66.5901	18.2208	Human	1934	1934	NA	NA	H1N1	Influenza A virus (A/Puerto Rico/8-CV8/1934(H1N1))	76/566	CY084061,CY084060,CY084059,CY084054,CY084057,CY084056,CY084055,CY084058
30	LAB	Puerto Rico	-66.5901	18.2208	Human	1934	1934	NA	NA	H1N1	Influenza A virus (A/Puerto Rico/8-CV9/1934(H1N1))	78/566	CY084069,CY084068,CY084067,CY084062,CY084065,CY084064,CY084063,CY084066
31	LAB	Puerto Rico	-66.5901	18.2208	Human	1934	1934	NA	NA	H1N1	Influenza A virus (A/Puerto Rico/8-JV1/1934(H1N1))	78/566	CY084085,CY084084,CY084083,CY084078,CY084081,CY084080,CY084079,CY084082
32	LAB	Puerto Rico	-66.5901	18.2208	Human	1934	1934	NA	NA	H1N1	Influenza A virus (A/Puerto Rico/8-JV18/1934(H1N1))	78/566	CY084117,CY084116,CY084115,CY084110,CY084113,CY084112,CY084111,CY084114
33	LAB	Puerto Rico	-66.5901	18.2208	Human	1934	1934	NA	NA	H1N1	Influenza A virus (A/Puerto Rico/8-JV2/1934(H1N1))	78/566	CY084093,CY084092,CY084091,CY084086,CY084089,CY084088,CY084087,CY084090
34	LAB	Puerto Rico	-66.5901	18.2208	Human	1934	1934	NA	NA	H1N1	Influenza A virus (A/Puerto Rico/8-JV3/1934(H1N1))	78/566	CY084101,CY084100,CY084099,CY084094,CY084097,CY084096,CY084095,CY084098
35	LAB	Puerto Rico	-66.5901	18.2208	Human	1934	1934	NA	NA	H1N1	Influenza A virus (A/Puerto Rico/8-JV9/1934(H1N1))	78/566	CY084109,CY084108,CY084107,CY084102,CY084105,CY084104,CY084103,CY084106
36	LAB	Puerto Rico	-66.5901	18.2208	Human	1934	1934	NA	NA	H1N1	Influenza A virus (A/Puerto Rico/8-KV1/1934(H1N1))	78/566	CY084125,CY084124,CY084123,CY084118,CY084121,CY084120,CY084119,CY084122
37	LAB	Puerto Rico	-66.5901	18.2208	Human	1934	1934	NA	NA	H1N1	Influenza A virus (A/Puerto Rico/8-KV20/1934(H1N1))	78/566	CY146896,CY146895,CY146894,CY146889,CY146892,CY146891,CY146890,CY146893
38	LAB	Puerto Rico	-66.5901	18.2208	Human	1934	1934	NA	NA	H1N1	Influenza A virus (A/Puerto Rico/8-KV2/1934(H1N1))	78/566	CY084133,CY084132,CY084131,CY084126,CY084129,CY084128,CY084127,CY084130
39	LAB	Puerto Rico	-66.5901	18.2208	Human	1934	1934	NA	NA	H1N1	Influenza A virus (A/Puerto Rico/8-KV3/1934(H1N1))	78/566	CY084141,CY084140,CY084139,CY084134,CY084137,CY084136,CY084135,CY084138
40	LAB	Puerto Rico	-66.5901	18.2208	Human	1934	1934	NA	NA	H1N1	Influenza A virus (A/Puerto Rico/8-KV4/1934(H1N1))	78/566	CY084149,CY084148,CY084147,CY084142,CY084145,CY084144,CY084143,CY084146
41	LAB	Puerto Rico	-66.5901	18.2208	Human	1934	1934	NA	NA	H1N1	Influenza A virus (A/Puerto Rico/8-KV5/1934(H1N1))	79/566	CY084157,CY084156,CY084155,CY084150,CY084153,CY084152,CY084151,CY084154
42	LAB	Puerto Rico	-66.5901	18.2208	Human	1934	1934	NA	NA	H1N1	Influenza A virus (A/Puerto Rico/8-KV6/1934(H1N1))	78/566	CY084165,CY084164,CY084163,CY084158,CY084161,CY084160,CY084159,CY084162
43	LAB	Puerto Rico	-66.5901	18.2208	Human	1934	1934	NA	NA	H1N1	Influenza A virus (A/Puerto Rico/8-KV7/1934(H1N1))	78/566	CY084173,CY084172,CY084171,CY084166,CY084169,CY084168,CY084167,CY084170
44	LAB	Puerto Rico	-66.5901	18.2208	Human	1934	1934	NA	NA	H1N1	Influenza A virus (A/Puerto Rico/8-KV8/1934(H1N1))	78/566	CY084181,CY084180,CY084179,CY084174,CY084177,CY084176,CY084175,CY084178
45	LAB	Puerto Rico	-66.5901	18.2208	Human	1934	1934	NA	NA	H1N1	Influenza A virus (A/Puerto Rico/8-LVD1/1934(H1N1))	77/566	CY146832,CY146831,CY146830,CY146825,CY146828,CY146827,CY146826,CY146829
46	LAB	Puerto Rico	-66.5901	18.2208	Human	1934	1934	NA	NA	H1N1	Influenza A virus (A/Puerto Rico/8-LVD2/1934(H1N1))	75/566	CY147461,CY147460,CY147459,CY147454,CY147457,CY147456,CY147455,CY147458
47	LAB	Puerto Rico	-66.5901	18.2208	Human	1934	1934	NA	NA	H1N1	Influenza A virus (A/Puerto Rico/8-LVD3/1934(H1N1))	75/566	CY146840,CY146839,CY146838,CY146833,CY146836,CY146835,CY146834,CY146837
48	LAB	Puerto Rico	-66.5901	18.2208	Human	1934	1934	NA	NA	H1N1	Influenza A virus (A/Puerto Rico/8-LVD4/1934(H1N1))	77/566	CY147469,CY147468,CY147467,CY147462,CY147465,CY147464,CY147463,CY147466
49	LAB	Puerto Rico	-66.5901	18.2208	Human	1934	1934	NA	NA	H1N1	Influenza A virus (A/Puerto Rico/8-MC/1934(H1N1))	79/566	CY083957,CY083956,CY083955,CY083950,CY083953,CY083952,CY083951,CY083954
50	LAB	Puerto Rico	-66.5901	18.2208	Human	1934	1934	NA	NA	H1N1	Influenza A virus (A/Puerto Rico/8-SV10/1934(H1N1))	83/566	CY147517,CY147516,CY147515,CY147510,CY147513,CY147512,CY147511,CY147514
51	LAB	Puerto Rico	-66.5901	18.2208	Human	1934	1934	NA	NA	H1N1	Influenza A virus (A/Puerto Rico/8-SV11/1934(H1N1))	84/566	CY147525,CY147524,CY147523,CY147518,CY147521,CY147520,CY147519,CY147522
52	LAB	Puerto Rico	-66.5901	18.2208	Human	1934	1934	NA	NA	H1N1	Influenza A virus (A/Puerto Rico/8-SV1/1934(H1N1))	78/566	CY147477,CY147476,CY147475,CY147470,CY147473,CY147472,CY147471,CY147474,CY038902,CY038901,CY038900,CY038895,CY038898,CY038897,CY038896,CY038899
53	LAB	Puerto Rico	-66.5901	18.2208	Human	1934	1934	NA	NA	H1N1	Influenza A virus (A/Puerto Rico/8-SV120/1934(H1N1))	82/566	CY146880,CY146879,CY146878,CY146873,CY146876,CY146875,CY146874,CY146877
54	LAB	Puerto Rico	-66.5901	18.2208	Human	1934	1934	NA	NA	H1N1	Influenza A virus (A/Puerto Rico/8-SV13/1934(H1N1))	84/566	CY147533,CY147532,CY147531,CY147526,CY147529,CY147528,CY147527,CY147530
55	LAB	Puerto Rico	-66.5901	18.2208	Human	1934	1934	NA	NA	H1N1	Influenza A virus (A/Puerto Rico/8-SV14/1934(H1N1))	85/566	CY147541,CY147540,CY147539,CY147534,CY147537,CY147536,CY147535,CY147538,CY040177,CY040176,CY040175,CY040170,CY040173,CY040172,CY040171,CY040174
56	LAB	Puerto Rico	-66.5901	18.2208	Human	1934	1934	NA	NA	H1N1	Influenza A virus (A/Puerto Rico/8-SV20/1934(H1N1))	79/566	CY146848,CY146847,CY146846,CY146841,CY146844,CY146843,CY146842,CY146845
57	LAB	Puerto Rico	-66.5901	18.2208	Human	1934	1934	NA	NA	H1N1	Influenza A virus (A/Puerto Rico/8-SV30/1934(H1N1))	78/566	CY146856,CY146855,CY146854,CY146849,CY146852,CY146851,CY146850,CY146853
58	LAB	Puerto Rico	-66.5901	18.2208	Human	1934	1934	NA	NA	H1N1	Influenza A virus (A/Puerto Rico/8-SV3/1934(H1N1))	78/566	CY038910,CY038909,CY038908,CY038903,CY038906,CY038905,CY038904,CY038907
59	LAB	Puerto Rico	-66.5901	18.2208	Human	1934	1934	NA	NA	H1N1	Influenza A virus (A/Puerto Rico/8-SV40/1934(H1N1))	79/566	CY146864,CY146863,CY146862,CY146857,CY146860,CY146859,CY146858,CY146861
60	LAB	Puerto Rico	-66.5901	18.2208	Human	1934	1934	NA	NA	H1N1	Influenza A virus (A/Puerto Rico/8-SV5/1934(H1N1))	80/566	CY147485,CY147484,CY147483,CY147478,CY147481,CY147480,CY147479,CY147482
61	LAB	Puerto Rico	-66.5901	18.2208	Human	1934	1934	NA	NA	H1N1	Influenza A virus (A/Puerto Rico/8-SV60/1934(H1N1))	82/566	CY146872,CY146871,CY146870,CY146865,CY146868,CY146867,CY146866,CY146869
62	LAB	Puerto Rico	-66.5901	18.2208	Human	1934	1934	NA	NA	H1N1	Influenza A virus (A/Puerto Rico/8-SV7/1934(H1N1))	80/566	CY147493,CY147492,CY147491,CY147486,CY147489,CY147488,CY147487,CY147490
63	LAB	Puerto Rico	-66.5901	18.2208	Human	1934	1934	NA	NA	H1N1	Influenza A virus (A/Puerto Rico/8-SV8/1934(H1N1))	81/566	CY147501,CY147500,CY147499,CY147494,CY147497,CY147496,CY147495,CY147498
64	LAB	Puerto Rico	-66.5901	18.2208	Human	1934	1934	NA	NA	H1N1	Influenza A virus (A/Puerto Rico/8-SV9/1934(H1N1))	82/566	CY147509,CY147508,CY147507,CY147502,CY147505,CY147504,CY147503,CY147506
65	LAB	Puerto Rico	-66.5901	18.2208	Human	1934	1934	NA	NA	H1N1	Influenza A virus (A/Puerto Rico/8-V24/1934(H1N1))	77/566	CY084189,CY084188,CY084187,CY084182,CY084185,CY084184,CY084183,CY084186
66	Puerto Rico	Puerto Rico	-66.5901	18.2208	Human	1934	1934	NA	NA	H1N1	Influenza A virus (A/Puerto Rico/8-1/1934(H1N1))	77/566	CY045771,CY045770,CY045769,CY045764,CY045767,CY045766,CY045765,CY045768
67	Puerto Rico	Puerto Rico	-66.5901	18.2208	Human	1934	1934	NA	NA	H1N1	Influenza A virus (A/Puerto Rico/8/1934(H1N1))	73/566	V00603,J02151,V01106,V01088,J02147,J02146,V01099,J02150,CY009451,CY009450,CY009449,CY009444,CY009447,CY009446,CY009445,CY009448,CY148250,CY148249,CY148248,CY148243,CY148246,CY148245,CY148244,CY148247,MH785018,MH785017,MH785016,MH785011,MH785014,MH785013,MH785012,MH785015,EF467818,EF467819,EF467820,EF467821,EF467822,EF467823,EF467824,EF467817,CY033584,CY033583,CY033582,CY033577,CY033580,CY033579,C…
68	Puerto Rico	Puerto Rico	-66.5901	18.2208	Human	1934	1934	NA	NA	H1N1	Influenza A virus (A/Puerto Rico/8-WG/1934(H1N1))	77/566	CY084013,CY084012,CY084011,CY084006,CY084009,CY084008,CY084007,CY084010
69	LAB	Hong Kong/Puerto Rico	-86.2362	12.115	Reassortant	1934	1934	NA	NA	H1N1	Influenza A virus (A/reassortant/NYMC X-177B(Hong Kong/1870/2008 x Puerto Rico/8/1934)(H1N1))	98/566	CY121679,CY121678,CY121677,CY121672,CY121675,CY121674,CY121673,CY121676
70	LAB	USSR/Puerto Rico	-86.7928	36.1602	Reassortant	1934	1934	NA	NA	H1N1	Influenza A virus (A/reassortant/X-65(USSR/90/1977 x Puerto Rico/8/1934)(H1N1))	83/566	CY121244,CY121243,CY121242,CY121237,CY121240,CY121239,CY121238,CY121241
71	NONE	NWS	-90.6826	38.6991	Human	1934	1934	NA	NA	H1N1	Influenza A virus (A/NWS/1934(H1N1))	74/566	CY120991,CY120990,CY120989,CY120984,CY120987,CY120986,CY120985,CY120988
72	Australia	Melbourne	144.963	-37.8136	Human	1935	1935	NA	NA	H1N1	Influenza A virus (A/Melbourne/1935(H1N1))	68/566	CY009331,CY009330,CY009329,CY009324,CY009327,CY009326,CY009325,CY009328
73	Australia	Melbourne	144.963	-37.8136	Human	1935	1935	NA	NA	H1N1	Influenza A virus (A/Melbourne/JY2/1935(H1N1))	68/566	CY147405,CY147404,CY147403,CY147398,CY147401,CY147400,CY147399,CY147402
74	USA	Alaska	-149.494	64.2008	Human	1935	1935	NA	NA	H1N1	Influenza A virus (A/Alaska/1935(H1N1))	78/566	CY019962,CY019961,CY019960,CY019955,CY019958,CY019957,CY019956,CY019959
75	NONE	bh	-73.9963	40.7529	Human	1935	1935	NA	NA	H1N1	Influenza A virus (A/bh/1935(H1N1))	71/566	CY096818,CY096817,CY096816,CY096811,CY096814,CY096813,CY096812,CY096815
76	NONE	BH	-73.9963	40.7529	Human	1935	1935	NA	NA	H1N1	Influenza A virus (A/BH/JY2/1935(H1N1))	71/566	CY147333,CY147332,CY147331,CY147326,CY147329,CY147328,CY147327,CY147330
77	USA	Ohio	-82.9071	40.4173	Swine	1935	1935	NA	NA	H1N1	Influenza A virus (A/swine/Ohio/23/1935(H1N1))	23/566	CY027298,CY027297,CY027296,CY027291,CY027294,CY027293,CY027292,CY027295
78	USA	Henry	-84.1435	33.4348	Human	1936	1936	NA	NA	H1N1	Influenza A virus (A/Henry/1936(H1N1))	69/566	CY020452,CY020451,CY020450,CY020445,CY020448,CY020447,CY020446,CY020449
79	NONE	Hickox	-81.9965	31.1505	Human	1940	1940	NA	NA	H1N1	Influenza A virus (A/Hickox/JY2/1940(H1N1))	85/566	CY146784,CY146783,CY146782,CY146777,CY146780,CY146779,CY146778,CY146781
80	USA	Hickox	-81.9965	31.1505	Human	1940	1940	NA	NA	H1N1	Influenza A virus (A/Hickox/1940(H1N1))	85/566	CY013278,CY013277,CY013276,CY013271,CY013274,CY013273,CY013272,CY013275
81	USA	Jamesburg	-74.4402	40.3526	Swine	1942	1942	NA	NA	H1N1	Influenza A virus (A/swine/Jamesburg/1942(H1N1))	15/566	CY026434,CY026433,CY026432,CY026427,CY026430,CY026429,CY026428,CY026431
82	NONE	Bellamy	-88.1332	32.449	Human	1942	1942	NA	NA	H1N1	Influenza A virus (A/Bellamy/JY2/1942(H1N1))	75/566	CY146776,CY146775,CY146774,CY146769,CY146772,CY146771,CY146770,CY146773
83	USA	Marton	-75.9584	40.3484	Human	1943	1943	NA	NA	H1N1	Influenza A virus (A/AA/Marton/1943(H1N1))	72/566	CY020292,CY020291,CY020290,CY020285,CY020288,CY020287,CY020286,CY020289
84	USA	Huston	-75.9584	40.3484	Human	1945	1945	NA	NA	H1N1	Influenza A virus (A/AA/Huston/1945(H1N1))	74/566	CY021716,CY021715,CY021714,CY021709,CY021712,CY021711,CY021710,CY021713
85	Australia	Melbourne	144.963	-37.8136	Human	1946	1946	NA	NA	H1N1	Influenza A virus (A/Melbourne/1/1946(H1N1))	71/566	CY045779,CY045778,CY045777,CY045772,CY045775,CY045774,CY045773,CY045776
86	LAB	Melbourne	144.963	-37.8136	Human	1946	1946	NA	NA	H1N1	Influenza A virus (A/Melbourne/1-MA/1946(H1N1))	72/566	CY046994,CY046993,CY046992,CY046987,CY046990,CY046989,CY046988,CY046991
87	NONE	Cameron	-91.7441	45.4086	Human	1946	1946	NA	NA	H1N1	Influenza A virus (A/Cameron/JY2/1946(H1N1))	84/566	CY147357,CY147356,CY147355,CY147350,CY147353,CY147352,CY147351,CY147354
88	LAB	Fort Monmouth	-74.0424	40.3136	Human	1947	1947	NA	NA	H1N1	Influenza A virus (A/Fort Monmouth/1/1947-mouse adapted(H1N1))	546/692	X99035,X99036,X99037,X99038,AJ238020,X99039,U02464,AJ238021,Y14193,Y14194,U02463,AJ238022
89	LAB	Fort Monmouth	-74.0424	40.3136	Human	1947	1947	NA	NA	H1N1	Influenza A virus (A/Fort Monmouth/1-MA/1947(H1N1))	81/566	CY087791,CY087790,CY087789,CY087784,CY087787,CY087786,CY087785,CY087788
90	USA	Fort Monmouth	-74.0424	40.3136	Human	1947	1947	NA	NA	H1N1	Influenza A virus (A/Fort Monmouth/1/1947(H1N1))	78/566	CY009619,CY009618,CY009617,CY009612,CY009615,CY009614,CY009613,CY009616,CY045787,CY045786,CY045785,CY045780,CY045783,CY045782,CY045781,CY045784
91	USA	Fort Monmouth	-74.0424	40.3136	Human	1947	1947	NA	NA	H1N1	Influenza A virus (A/Fort Monmouth/1-JY2/1947(H1N1))	81/566	CY147349,CY147348,CY147347,CY147342,CY147345,CY147344,CY147343,CY147346
92	USA	Albany	-73.7562	42.6526	Human	1948	1948	NA	NA	H1N1	Influenza A virus (A/Albany/4835/1948(H1N1))	83/566	CY019954,CY019953,CY019952,CY019947,CY019950,CY019949,CY019948,CY019951
93	Italy	Roma	12.4964	41.9028	Human	1949	1949	NA	NA	H1N1	Influenza A virus (A/Roma/1949(H1N1))	82/566	CY019978,CY019977,CY019976,CY019971,CY019974,CY019973,CY019972,CY019975
94	Italy	Roma	12.4964	41.9028	Human	1949	1949	NA	NA	H1N1	Influenza A virus (A/Roma/JY2/1949(H1N1))	82/566	CY147365,CY147364,CY147363,CY147358,CY147361,CY147360,CY147359,CY147362
95	USA	Fort Warren	-70.9277	42.3204	Human	1950	1950	NA	NA	H1N1	Influenza A virus (A/Fort Warren/1/1950(H1N1))	88/566	CY009339,CY009338,CY009337,CY009332,CY009335,CY009334,CY009333,CY009336
96	USA	Fort Warren	-70.9277	42.3204	Human	1950	1950	NA	NA	H1N1	Influenza A virus (A/Fort Warren/50-JY2/1950(H1N1))	88/566	CY147341,CY147340,CY147339,CY147334,CY147337,CY147336,CY147335,CY147338
97	USA	Albany	-73.7562	42.6526	Human	1951	1951	NA	NA	H1N1	Influenza A virus (A/Albany/12/1951(H1N1))	82/566	CY021828,CY021827,CY021826,CY021821,CY021824,CY021823,CY021822,CY021825
98	USA	Albany	-73.7562	42.6526	Human	1951	1951	NA	NA	H1N1	Influenza A virus (A/Albany/13/1951(H1N1))	82/566	CY022100,CY022099,CY022098,CY022093,CY022096,CY022095,CY022094,CY022097
99	USA	Albany	-73.7562	42.6526	Human	1951	1951	NA	NA	H1N1	Influenza A virus (A/Albany/14/1951(H1N1))	83/566	CY022028,CY022027,CY022026,CY022021,CY022024,CY022023,CY022022,CY022025
100	USA	Albany	-73.7562	42.6526	Human	1951	1951	NA	NA	H1N1	Influenza A virus (A/Albany/1618/1951(H1N1))	82/566	CY021908,CY021907,CY021906,CY021901,CY021904,CY021903,CY021902,CY021905
101	NONE	FLW	-92.1348	37.7945	Human	1951	1951	NA	NA	H1N1	Influenza A virus (A/FLW/1951(H1N1))	82/566	CY147381,CY147380,CY147379,CY147374,CY147377,CY147376,CY147375,CY147378
102	Malaysia	Malaysia	101.976	4.21048	Human	1954	1954	NA	NA	H1N1	Influenza A virus (A/Malaysia/1954(H1N1))	88/566	CY009347,CY009346,CY009345,CY009340,CY009343,CY009342,CY009341,CY009344
103	Malaysia	Malaysia	101.976	4.21048	Human	1954	1954	NA	NA	H1N1	Influenza A virus (A/Malaysia/JY2/1954(H1N1))	88/566	CY146792,CY146791,CY146790,CY146785,CY146788,CY146787,CY146786,CY146789
104	Malaysia	Malaya	-84.4164	33.8104	Human	1954	1954	NA	NA	H1N1	Influenza A virus (A/Malaya/302/1954(H1N1))	88/566	CY021060,CY021059,CY021058,CY021053,CY021056,CY021055,CY021054,CY021057
105	USA	Denver	-104.99	39.7392	Human	1957	1957	NA	NA	H1N1	Influenza A virus (A/Denver/JY2/1957(H1N1))	88/566	CY146800,CY146799,CY146798,CY146793,CY146796,CY146795,CY146794,CY146797
106	China	Kw	47.4818	29.3117	Human	1957	1957	NA	NA	H1N1	Influenza A virus (A/Kw/1/1957(H1N1))	86/566	CY125869,CY125868,CY125867,CY125862,CY125865,CY125864,CY125863,CY125866
107	USA	Wisconsin	-88.7879	43.7844	Swine	1957	1957	NA	NA	H1N1	Influenza A virus (A/swine/Wisconsin/1/1957(H1N1))	37/566	CY026290,CY026289,CY026288,CY026283,CY026286,CY026285,CY026284,CY026287
108	USA	Wisconsin	-88.7879	43.7844	Swine	1961	1961	NA	NA	H1N1	Influenza A virus (A/swine/Wisconsin/1/1961(H1N1))	37/566	CY032220,CY032219,CY032218,CY032213,CY032216,CY032215,CY032214,CY032217
109	USA	Wisconsin	-88.7879	43.7844	Swine	1966	1966	NA	NA	H1N1	Influenza A virus (A/swine/Wisconsin/2/1966(H1N1))	42/566	CY026306,CY026305,CY026304,CY026299,CY026302,CY026301,CY026300,CY026303
110	USA	Wisconsin	-88.7879	43.7844	Swine	1967	1967	NA	NA	H1N1	Influenza A virus (A/swine/Wisconsin/1/1967(H1N1))	43/566	CY026298,CY026297,CY026296,CY026291,CY026294,CY026293,CY026292,CY026295
111	USA	Wisconsin	-88.7879	43.7844	Swine	1970	1970	NA	NA	H1N1	Influenza A virus (A/swine/Wisconsin/2/1970(H1N1))	40/566	CY022444,CY022443,CY022442,CY022437,CY022440,CY022439,CY022438,CY022441
112	USA	Wisconsin	-88.7879	43.7844	Swine	1971	1971	NA	NA	H1N1	Influenza A virus (A/swine/Wisconsin/1/1971(H1N1))	40/566	CY022420,CY022419,CY022418,CY022413,CY022416,CY022415,CY022414,CY022417
113	USA	Tennessee	-86.5804	35.5175	Swine	1975	1975	NA	NA	H1N1	Influenza A virus (A/swine/Tennessee/1/1975(H1N1))	42/566	CY022404,CY022403,CY022402,CY022397,CY022400,CY022399,CY022398,CY022401
114	USA	Illinois	-89.3985	40.6331	Swine	1975	1975	NA	NA	H1N1	Influenza A virus (A/swine/Illinois/1/1975(H1N1))	42/566	CY022348,CY022347,CY022346,CY022341,CY022344,CY022343,CY022342,CY022345
115	USA	Minnesota	-94.6859	46.7296	Swine	1975	1975	NA	NA	H1N1	Influenza A virus (A/swine/Minnesota/24/1975(H1N1))	41/566	CY024940,CY024939,CY024938,CY024933,CY024936,CY024935,CY024934,CY024937
116	Canada	Alberta	-116.577	53.9333	Avian	1976	1976	NA	NA	H1N1	Influenza A virus (A/duck/Alberta/35/1976(H1N1))	61/566	GU186639,GU186638,GU186637,GU186632,GU186635,GU186634,GU186633,GU186636,CY130013,CY130012,CY130011,CY130006,CY130009,CY130008,CY130007,CY130010
117	LAB	Puerto Rico/New Jersey	2.70162	48.4047	Reassortant	1976	1976	NA	NA	H1N1	Influenza A virus (A/reassortant/X-53(Puerto Rico/8/1934 x New Jersey/11/1976)(H1N1))	40/566	KJ942607,KJ942606,KJ942605,KJ942600,KJ942603,KJ942602,KJ942601,KJ942604
118	USA	New Jersey	-74.4057	40.0583	Human	1976	1976	NA	NA	H1N1	Influenza A virus (A/New Jersey/11/1976(H1N1))	42/566	CY044372,CY044371,CY044370,CY044365,CY044368,CY044367,CY044366,CY044369
119	USA	New Jersey	-74.4057	40.0583	Human	1976	1976	NA	NA	H1N1	Influenza A virus (A/New Jersey/1976(H1N1))	40/566	CY021964,CY021963,CY021962,CY021957,CY021960,CY021959,CY021958,CY021961
120	USA	New Jersey	-74.4057	40.0583	Human	1976	1976	NA	NA	H1N1	Influenza A virus (A/New Jersey/8/1976(H1N1))	42/566	CY130125,CY130124,CY130123,CY130118,CY130121,CY130120,CY130119,CY130122
121	USA	New Jersey	-74.4057	40.0583	Human	1976	1976	NA	NA	H1N1	Influenza A virus (A/New Jersey/Swiss/1976(H1N1))	41/566	CY147421,CY147420,CY147419,CY147414,CY147417,CY147416,CY147415,CY147418
122	USA	New Jersey	-74.4057	40.0583	Human	1976	1976	NA	NA	H1N1	Influenza A virus (A/New Jersey/Wistar/1976(H1N1))	40/566	CY147429,CY147428,CY147427,CY147422,CY147425,CY147424,CY147423,CY147426
123	USA	Kentucky	-84.27	37.8393	Swine	1976	1976	NA	NA	H1N1	Influenza A virus (A/swine/Kentucky/1/1976(H1N1))	44/566	CY022356,CY022355,CY022354,CY022349,CY022352,CY022351,CY022350,CY022353
124	USA	Tennessee	-86.5804	35.5175	Swine	1976	1976	NA	NA	H1N1	Influenza A virus (A/swine/Tennessee/10/1976(H1N1))	44/566	CY026466,CY026465,CY026464,CY026459,CY026462,CY026461,CY026460,CY026463
125	USA	Tennessee	-86.5804	35.5175	Swine	1976	1976	NA	NA	H1N1	Influenza A virus (A/swine/Tennessee/15/1976(H1N1))	42/566	CY022052,CY022051,CY022050,CY022045,CY022048,CY022047,CY022046,CY022049
126	USA	Tennessee	-86.5804	35.5175	Swine	1976	1976	NA	NA	H1N1	Influenza A virus (A/swine/Tennessee/17/1976(H1N1))	42/566	CY022060,CY022059,CY022058,CY022053,CY022056,CY022055,CY022054,CY022057
127	USA	Tennessee	-86.5804	35.5175	Swine	1976	1976	NA	NA	H1N1	Influenza A virus (A/swine/Tennessee/19/1976(H1N1))	44/566	CY022068,CY022067,CY022066,CY022061,CY022064,CY022063,CY022062,CY022065
128	USA	Tennessee	-86.5804	35.5175	Swine	1976	1976	NA	NA	H1N1	Influenza A virus (A/swine/Tennessee/23/1976(H1N1))	43/566	CY026426,CY026425,CY026424,CY026419,CY026422,CY026421,CY026420,CY026423
129	USA	Tennessee	-86.5804	35.5175	Swine	1976	1976	NA	NA	H1N1	Influenza A virus (A/swine/Tennessee/3/1976(H1N1))	44/566	CY022036,CY022035,CY022034,CY022029,CY022032,CY022031,CY022030,CY022033
130	USA	Tennessee	-86.5804	35.5175	Swine	1976	1976	NA	NA	H1N1	Influenza A virus (A/swine/Tennessee/7/1976(H1N1))	44/566	CY022044,CY022043,CY022042,CY022037,CY022040,CY022039,CY022038,CY022041
131	LAB	Puerto Rico/New Jersey	-88.08	41.6554	Reassortant	1976	1976	NA	NA	H1N1	Influenza A virus (A/X-53A(Puerto Rico/8/1934-New Jersey/11/1976)(H1N1))	41/566	CY035037,CY035036,CY035035,CY035030,CY035033,CY035032,CY035031,CY035034
132	USA	Wisconsin	-88.7879	43.7844	Avian	1976	1976	NA	NA	H1N1	Influenza A virus (A/blue-winged teal/Wisconsin/336/1976(H1N1))	59/566	CY179001,CY179000,CY178999,CY178994,CY178997,CY178996,CY178995,CY178998
133	USA	Wisconsin	-88.7879	43.7844	Avian	1976	1976	NA	NA	H1N1	Influenza A virus (A/green-winged teal/Wisconsin/535/1976(H1N1))	62/566	CY180795,CY180794,CY180793,CY180788,CY180791,CY180790,CY180789,CY180792
134	USA	Wisconsin	-88.7879	43.7844	Avian	1976	1976	NA	NA	H1N1	Influenza A virus (A/mallard/Wisconsin/142/1976(H1N1))	59/566	CY178950,CY178949,CY178948,CY178943,CY178946,CY178945,CY178944,CY178947
135	USA	Wisconsin	-88.7879	43.7844	Avian	1976	1976	NA	NA	H1N1	Influenza A virus (A/mallard/Wisconsin/683/1976(H1N1))	60/566	CY180803,CY180802,CY180801,CY180796,CY180799,CY180798,CY180797,CY180800
136	USA	Wisconsin	-88.7879	43.7844	Avian	1976	1976	NA	NA	H1N1	Influenza A virus (A/mallard/Wisconsin/795/1976(H1N1))	60/566	CY180811,CY180810,CY180809,CY180804,CY180807,CY180806,CY180805,CY180808
137	USA	Wisconsin	-88.7879	43.7844	Human	1976	1976	NA	NA	H1N1	Influenza A virus (A/Wisconsin/263/1976(H1N1))	44/566	CY177471,CY177470,CY177469,CY177464,CY177467,CY177466,CY177465,CY177468
138	USA	Wisconsin	-88.7879	43.7844	Human	1976	1976	NA	NA	H1N1	Influenza A virus (A/Wisconsin/301/1976(H1N1))	44/566	CY026146,CY026145,CY026144,CY026139,CY026142,CY026141,CY026140,CY026143,CY178726,CY178725,CY178724,CY178719,CY178722,CY178721,CY178720,CY178723
139	USA	Wisconsin	-88.7879	43.7844	Swine	1976	1976	NA	NA	H1N1	Influenza A virus (A/swine/Wisconsin/11/1976(H1N1))	44/566	CY178718,CY178717,CY178716,CY178711,CY178714,CY178713,CY178712,CY178715
140	USA	Wisconsin	-88.7879	43.7844	Swine	1976	1976	NA	NA	H1N1	Influenza A virus (A/swine/Wisconsin/30747/1976(H1N1))	44/566	CY028194,CY028193,CY028192,CY028187,CY028190,CY028189,CY028188,CY028191
141	USA	Wisconsin	-88.7879	43.7844	Swine	1976	1976	NA	NA	H1N1	Influenza A virus (A/swine/Wisconsin/30954/1976(H1N1))	44/566	CY036806,CY036805,CY036804,CY036799,CY036802,CY036801,CY036800,CY036803
142	USA	Wisconsin	-88.7879	43.7844	Swine	1976	1976	NA	NA	H1N1	Influenza A virus (A/swine/Wisconsin/49/1976(H1N1))	44/566	CY178710,CY178709,CY178708,CY178703,CY178706,CY178705,CY178704,CY178707
143	USA	Iowa	-93.0977	41.878	Swine	1976	1976	NA	NA	H1N1	Influenza A virus (A/swine/Iowa/1/1976(H1N1))	46/566	CY022076,CY022075,CY022074,CY022069,CY022072,CY022071,CY022070,CY022073
144	USA	Iowa	-93.0977	41.878	Swine	1976	1976	NA	NA	H1N1	Influenza A virus (A/swine/Iowa/4/1976(H1N1))	42/566	CY022108,CY022107,CY022106,CY022101,CY022104,CY022103,CY022102,CY022105
145	USA	Minnesota	-94.6859	46.7296	Swine	1976	1976	NA	NA	H1N1	Influenza A virus (A/swine/Minnesota/27/1976(H1N1))	41/566	CY022364,CY022363,CY022362,CY022357,CY022360,CY022359,CY022358,CY022361
146	USA	Arizona	-111.094	34.0489	Swine	1977	1977	NA	NA	H1N1	Influenza A virus (A/swine/Arizona/148/1977(H1N1))	46/566	CY025009,CY025008,CY025007,CY025002,CY025005,CY025004,CY025003,CY025006
147	Hong Kong	Hong Kong	114.109	22.3964	Human	1977	1977	NA	NA	H1N1	Influenza A virus (A/Hong Kong/117/1977(H1N1))	85/566	CY009299,CY009298,CY009297,CY009292,CY009295,CY009294,CY009293,CY009296
148	Hong Kong	Hong Kong	114.109	22.3964	Swine	1977-04-12	1977	4	12	H1N1	Influenza A virus (A/swine/Hong Kong/25/1977(H1N1))	44/566	CY084486,CY084487,CY084488,CY084489,CY084490,CY084491,CY084492,CY084493
149	Hong Kong	Hong Kong	114.109	22.3964	Swine	1977-04-12	1977	4	12	H1N1	Influenza A virus (A/swine/Hong Kong/26/1977(H1N1))	44/566	CY084494,CY084495,CY084496,CY084497,CY084498,CY084499,CY084500,CY084501
150	Hong Kong	Hong Kong	114.109	22.3964	Swine	1977-04-12	1977	4	12	H1N1	Influenza A virus (A/swine/Hong Kong/28/1977(H1N1))	44/566	CY084510,CY084511,CY084512,CY084513,CY084514,CY084515,CY084516,CY084517
151	Hong Kong	Hong Kong	114.109	22.3964	Swine	1977-04-12	1977	4	12	H1N1	Influenza A virus (A/swine/Hong Kong/29/1977(H1N1))	44/566	CY084518,CY084519,CY084520,CY084521,CY084522,CY084523,CY084524,CY084525
152	Hong Kong	Hong Kong	114.109	22.3964	Swine	1977-04-12	1977	4	12	H1N1	Influenza A virus (A/swine/Hong Kong/30/1977(H1N1))	44/566	CY084526,CY084527,CY084528,CY084529,CY084530,CY084531,CY084532,CY084533
153	Hong Kong	Hong Kong	114.109	22.3964	Swine	1977-04-12	1977	4	12	H1N1	Influenza A virus (A/swine/Hong Kong/31/1977(H1N1))	45/566	CY084534,CY084535,CY084536,CY084537,CY084538,CY084539,CY084540,CY084541
154	Hong Kong	Hong Kong	114.109	22.3964	Swine	1977-04-12	1977	4	12	H1N1	Influenza A virus (A/swine/Hong Kong/32/1977(H1N1))	44/566	CY084542,CY084543,CY084544,CY084545,CY084546,CY084547,CY084548,CY084549
155	Hong Kong	Hong Kong	114.109	22.3964	Swine	1977-04-12	1977	4	12	H1N1	Influenza A virus (A/swine/Hong Kong/33/1977(H1N1))	44/566	CY084550,CY084551,CY084552,CY084553,CY084554,CY084555,CY084556,CY084557
156	Hong Kong	Hong Kong	114.109	22.3964	Swine	1977-04-12	1977	4	12	H1N1	Influenza A virus (A/swine/Hong Kong/34/1977(H1N1))	44/566	CY084558,CY084559,CY084560,CY084561,CY084562,CY084563,CY084564,CY084565
157	Hong Kong	Hong Kong	114.109	22.3964	Swine	1977-04-18	1977	4	18	H1N1	Influenza A virus (A/swine/Hong Kong/36/1977(H1N1))	45/566	CY084566,CY084567,CY084568,CY084569,CY084570,CY084571,CY084572,CY084573
158	Hong Kong	Hong Kong	114.109	22.3964	Swine	1977-04-18	1977	4	18	H1N1	Influenza A virus (A/swine/Hong Kong/37/1977(H1N1))	47/566	CY084574,CY084575,CY084576,CY084577,CY084578,CY084579,CY084580,CY084581
159	Hong Kong	Hong Kong	114.109	22.3964	Swine	1977-04-18	1977	4	18	H1N1	Influenza A virus (A/swine/Hong Kong/39/1977(H1N1))	48/566	CY084590,CY084591,CY084592,CY084593,CY084594,CY084595,CY084596,CY084597
160	Hong Kong	Hong Kong	114.109	22.3964	Swine	1977-04-18	1977	4	18	H1N1	Influenza A virus (A/swine/Hong Kong/40/1977(H1N1))	48/566	CY084598,CY084599,CY084600,CY084601,CY084602,CY084603,CY084604,CY084605
161	Hong Kong	Hong Kong	114.109	22.3964	Swine	1977-04-18	1977	4	18	H1N1	Influenza A virus (A/swine/Hong Kong/41/1977(H1N1))	48/566	CY084606,CY084607,CY084608,CY084609,CY084610,CY084611,CY084612,CY084613
162	Hong Kong	Hong Kong	114.109	22.3964	Swine	1977-04-18	1977	4	18	H1N1	Influenza A virus (A/swine/Hong Kong/44/1977(H1N1))	48/566	CY084630,CY084631,CY084632,CY084633,CY084634,CY084635,CY084636,CY084637
163	Hong Kong	Hong Kong	114.109	22.3964	Swine	1977-04-18	1977	4	18	H1N1	Influenza A virus (A/swine/Hong Kong/48/1977(H1N1))	48/566	CY084662,CY084663,CY084664,CY084665,CY084666,CY084667,CY084668,CY084669
164	Hong Kong	Hong Kong	114.109	22.3964	Swine	1977-04-25	1977	4	25	H1N1	Influenza A virus (A/swine/Hong Kong/55/1977(H1N1))	44/566	CY084710,CY084711,CY084712,CY084713,CY084714,CY084715,CY084716,CY084717
165	Hong Kong	Hong Kong	114.109	22.3964	Swine	1977-04-25	1977	4	25	H1N1	Influenza A virus (A/swine/Hong Kong/58/1977(H1N1))	45/566	CY084726,CY084727,CY084728,CY084729,CY084730,CY084731,CY084732,CY084733
166	Hong Kong	Hong Kong	114.109	22.3964	Swine	1977-04-25	1977	4	25	H1N1	Influenza A virus (A/swine/Hong Kong/59/1977(H1N1))	41/566	CY084734,CY084735,CY084736,CY084737,CY084738,CY084739,CY084740,CY084741
167	Hong Kong	Hong Kong	114.109	22.3964	Swine	1977-04-25	1977	4	25	H1N1	Influenza A virus (A/swine/Hong Kong/62/1977(H1N1))	44/566	CY084742,CY084743,CY084744,CY084745,CY084746,CY084747,CY084748,CY084749
168	Hong Kong	Hong Kong	114.109	22.3964	Swine	1977-04-25	1977	4	25	H1N1	Influenza A virus (A/swine/Hong Kong/63/1977(H1N1))	45/566	CY084750,CY084751,CY084752,CY084753,CY084754,CY084755,CY084756,CY084757
169	Hong Kong	Hong Kong	114.109	22.3964	Swine	1977-04-25	1977	4	25	H1N1	Influenza A virus (A/swine/Hong Kong/64/1977(H1N1))	45/566	CY084758,CY084759,CY084760,CY084761,CY084762,CY084763,CY084764,CY084765
170	Hong Kong	Hong Kong	114.109	22.3964	Swine	1977-04-25	1977	4	25	H1N1	Influenza A virus (A/swine/Hong Kong/65/1977(H1N1))	44/566	CY084766,CY084767,CY084768,CY084769,CY084770,CY084771,CY084772,CY084773
171	Hong Kong	Hong Kong	114.109	22.3964	Swine	1977-04-25	1977	4	25	H1N1	Influenza A virus (A/swine/Hong Kong/73/1977(H1N1))	44/566	CY084774,CY084775,CY084776,CY084777,CY084778,CY084779,CY084780,CY084781
172	Hong Kong	Hong Kong	114.109	22.3964	Swine	1977-04-29	1977	4	29	H1N1	Influenza A virus (A/swine/Hong Kong/66/1977(H1N1))	50/566	CY084782,CY084783,CY084784,CY084785,CY084786,CY084787,CY084788,CY084789
173	Hong Kong	Hong Kong	114.109	22.3964	Swine	1977-04-29	1977	4	29	H1N1	Influenza A virus (A/swine/Hong Kong/67/1977(H1N1))	50/566	CY084790,CY084791,CY084792,CY084793,CY084794,CY084795,CY084796,CY084797
174	Hong Kong	Hong Kong	114.109	22.3964	Swine	1977-04-29	1977	4	29	H1N1	Influenza A virus (A/swine/Hong Kong/68/1977(H1N1))	51/566	CY084798,CY084799,CY084800,CY084801,CY084802,CY084803,CY084804,CY084805
175	Hong Kong	Hong Kong	114.109	22.3964	Swine	1977-04-29	1977	4	29	H1N1	Influenza A virus (A/swine/Hong Kong/70/1977(H1N1))	50/566	CY084806,CY084807,CY084808,CY084809,CY084810,CY084811,CY084812,CY084813
176	Russia	USSR	114.109	22.3964	Human	1977	1977	NA	NA	H1N1	Influenza A virus (A/USSR/90/1977(H1N1))	83/566	CY010379,CY010378,CY010377,CY010372,CY010375,CY010374,CY010373,CY010376,DQ508894,DQ508895,DQ508896,DQ508897,DQ508898,DQ508899,DQ508900,DQ508901,CY121885,CY121884,CY121883,CY121878,CY121881,CY121880,CY121879,CY121882,KX879554,KX879555,KX879556,KX879557,KX879558,KX879559,KX879560,KX879561
177	Germany	Bavaria	11.4979	48.7904	Avian	1977	1977	NA	NA	H1N1	Influenza A virus (A/duck/Bavaria/2/1977(H1N1))	61/566	KJ889420,KJ889421,KJ889422,KJ889423,KJ889424,KJ889425,KJ889426,KJ889427
178	LAB	Brisbane/Texas	119.295	26.1008	Reassortant	1977	1977	NA	NA	H1N1	Influenza A virus (A/reassortant/IVR-148(Brisbane/59/2007 x Texas/1/1977)(H1N1))	95/566	JX414010,JX414016,JX414015,JX414011,JX414013,JX414009,JX414012,JX414014,JX416725,JX416724,JX416723,JX416718,JX416721,JX416720,JX416719,JX416722,JX416733,JX416732,JX416731,JX416726,JX416729,JX416728,JX416727,JX416730,JX416741,JX416740,JX416739,JX416734,JX416737,JX416736,JX416735,JX416738
179	Japan	Niigata	139.036	37.9162	Swine	1977	1977	NA	NA	H1N1	Influenza A virus (A/swine/Niigata/1/1977(H1N1))	42/566	AB434397,AB434398,AB434399,AB434400,AB434401,AB434402,AB434403,AB434404
180	Canada	ALB	23.5556	46.1559	Avian	1977-09-03	1977	9	3	H1N1	Influenza A virus (A/pintail duck/ALB/219/1977(H1N1))	61/566	CY004481,CY004480,CY004479,CY004474,CY004477,CY004476,CY004475,CY004478
181	Canada	Alberta	23.5556	46.1559	Avian	1977-08-08	1977	8	8	H1N1	Influenza A virus (A/mallard/Alberta/46/1977(H1N1))	59/566	CY004473,CY004472,CY004471,CY004466,CY004469,CY004468,CY004467,CY004470
182	Canada	Alberta	23.5556	46.1559	Avian	1977-08-22	1977	8	22	H1N1	Influenza A virus (A/mallard/Alberta/127/1977(H1N1))	58/566	CY004599,CY004598,CY004597,CY004592,CY004595,CY004594,CY004593,CY004596
183	Russia	USSR	-74.0059	40.7128	Human	1977	1977	NA	NA	H1N1	Influenza A virus (A/USSR/92/1977(H1N1))	84/566	CY009291,CY009290,CY009289,CY009284,CY009287,CY009286,CY009285,CY009288
184	USA	Tennessee	-86.5804	35.5175	Swine	1977	1977	NA	NA	H1N1	Influenza A virus (A/swine/Tennessee/10/1977(H1N1))	46/566	CY022276,CY022275,CY022274,CY022269,CY022272,CY022271,CY022270,CY022273
185	USA	Tennessee	-86.5804	35.5175	Swine	1977	1977	NA	NA	H1N1	Influenza A virus (A/swine/Tennessee/105/1977(H1N1))	46/566	CY026482,CY026481,CY026480,CY026475,CY026478,CY026477,CY026476,CY026479
186	USA	Tennessee	-86.5804	35.5175	Swine	1977	1977	NA	NA	H1N1	Influenza A virus (A/swine/Tennessee/106/1977(H1N1))	46/566	CY026490,CY026489,CY026488,CY026483,CY026486,CY026485,CY026484,CY026487
187	USA	Tennessee	-86.5804	35.5175	Swine	1977	1977	NA	NA	H1N1	Influenza A virus (A/swine/Tennessee/107/1977(H1N1))	46/566	CY036870,CY036869,CY036868,CY036863,CY036866,CY036865,CY036864,CY036867
188	USA	Tennessee	-86.5804	35.5175	Swine	1977	1977	NA	NA	H1N1	Influenza A virus (A/swine/Tennessee/109/1977(H1N1))	46/566	CY032936,CY032935,CY032934,CY032929,CY032932,CY032931,CY032930,CY032933
189	USA	Tennessee	-86.5804	35.5175	Swine	1977	1977	NA	NA	H1N1	Influenza A virus (A/swine/Tennessee/112/1977(H1N1))	46/566	CY026498,CY026497,CY026496,CY026491,CY026494,CY026493,CY026492,CY026495
190	USA	Tennessee	-86.5804	35.5175	Swine	1977	1977	NA	NA	H1N1	Influenza A virus (A/swine/Tennessee/118/1977(H1N1))	46/566	CY027306,CY027305,CY027304,CY027299,CY027302,CY027301,CY027300,CY027303
191	USA	Tennessee	-86.5804	35.5175	Swine	1977	1977	NA	NA	H1N1	Influenza A virus (A/swine/Tennessee/19/1977(H1N1))	43/566	CY022116,CY022115,CY022114,CY022109,CY022112,CY022111,CY022110,CY022113
192	USA	Tennessee	-86.5804	35.5175	Swine	1977	1977	NA	NA	H1N1	Influenza A virus (A/swine/Tennessee/21/1977(H1N1))	43/566	CY022124,CY022123,CY022122,CY022117,CY022120,CY022119,CY022118,CY022121
193	USA	Tennessee	-86.5804	35.5175	Swine	1977	1977	NA	NA	H1N1	Influenza A virus (A/swine/Tennessee/25/1977(H1N1))	44/566	CY009923,CY009922,CY009921,CY009916,CY009919,CY009918,CY009917,CY009920
194	USA	Tennessee	-86.5804	35.5175	Swine	1977	1977	NA	NA	H1N1	Influenza A virus (A/swine/Tennessee/31/1977(H1N1))	43/566	CY022132,CY022131,CY022130,CY022125,CY022128,CY022127,CY022126,CY022129
195	USA	Tennessee	-86.5804	35.5175	Swine	1977	1977	NA	NA	H1N1	Influenza A virus (A/swine/Tennessee/37/1977(H1N1))	43/566	CY025212,CY025211,CY025210,CY025205,CY025208,CY025207,CY025206,CY025209
196	USA	Tennessee	-86.5804	35.5175	Swine	1977	1977	NA	NA	H1N1	Influenza A virus (A/swine/Tennessee/48/1977(H1N1))	43/566	CY025064,CY025063,CY025062,CY024941,CY025060,CY025059,CY025058,CY025061
197	USA	Tennessee	-86.5804	35.5175	Swine	1977	1977	NA	NA	H1N1	Influenza A virus (A/swine/Tennessee/49/1977(H1N1))	44/566	CY022140,CY022139,CY022138,CY022133,CY022136,CY022135,CY022134,CY022137
198	USA	Tennessee	-86.5804	35.5175	Swine	1977	1977	NA	NA	H1N1	Influenza A virus (A/swine/Tennessee/61/1977(H1N1))	48/566	CY024949,CY024948,CY024947,CY024942,CY024945,CY024944,CY024943,CY024946
199	USA	Tennessee	-86.5804	35.5175	Swine	1977	1977	NA	NA	H1N1	Influenza A virus (A/swine/Tennessee/62/1977(H1N1))	47/566	CY022284,CY022283,CY022282,CY022277,CY022280,CY022279,CY022278,CY022281
200	USA	Tennessee	-86.5804	35.5175	Swine	1977	1977	NA	NA	H1N1	Influenza A virus (A/swine/Tennessee/64/1977(H1N1))	48/566	CY022148,CY022147,CY022146,CY022141,CY022144,CY022143,CY022142,CY022145
201	USA	Tennessee	-86.5804	35.5175	Swine	1977	1977	NA	NA	H1N1	Influenza A virus (A/swine/Tennessee/65/1977(H1N1))	48/566	CY022292,CY022291,CY022290,CY022285,CY022288,CY022287,CY022286,CY022289
202	USA	Tennessee	-86.5804	35.5175	Swine	1977	1977	NA	NA	H1N1	Influenza A virus (A/swine/Tennessee/79/1977(H1N1))	49/566	CY022300,CY022299,CY022298,CY022293,CY022296,CY022295,CY022294,CY022297
203	USA	Tennessee	-86.5804	35.5175	Swine	1977	1977	NA	NA	H1N1	Influenza A virus (A/swine/Tennessee/82/1977(H1N1))	45/566	CY022308,CY022307,CY022306,CY022301,CY022304,CY022303,CY022302,CY022305
204	USA	Tennessee	-86.5804	35.5175	Swine	1977	1977	NA	NA	H1N1	Influenza A virus (A/swine/Tennessee/84/1977(H1N1))	45/566	CY024961,CY024960,CY024959,CY024954,CY024957,CY024956,CY024955,CY024958
205	USA	Tennessee	-86.5804	35.5175	Swine	1977	1977	NA	NA	H1N1	Influenza A virus (A/swine/Tennessee/85/1977(H1N1))	45/566	CY096874,CY096873,CY096872,CY096867,CY096870,CY096869,CY096868,CY096871
206	USA	Tennessee	-86.5804	35.5175	Swine	1977	1977	NA	NA	H1N1	Influenza A virus (A/swine/Tennessee/86/1977(H1N1))	45/566	CY024969,CY024968,CY024967,CY024962,CY024965,CY024964,CY024963,CY024966
207	USA	Tennessee	-86.5804	35.5175	Swine	1977	1977	NA	NA	H1N1	Influenza A virus (A/swine/Tennessee/87/1977(H1N1))	45/566	CY024977,CY024976,CY024975,CY024970,CY024973,CY024972,CY024971,CY024974
208	USA	Tennessee	-86.5804	35.5175	Swine	1977	1977	NA	NA	H1N1	Influenza A virus (A/swine/Tennessee/88/1977(H1N1))	45/566	CY024985,CY024984,CY024983,CY024978,CY024981,CY024980,CY024979,CY024982
209	USA	Tennessee	-86.5804	35.5175	Swine	1977	1977	NA	NA	H1N1	Influenza A virus (A/swine/Tennessee/96/1977(H1N1))	50/566	CY025068,CY025067,CY025066,CY024950,CY024953,CY024952,CY024951,CY025065
210	USA	Iowa	-93.0977	41.878	Swine	1977	1977	NA	NA	H1N1	Influenza A virus (A/swine/Iowa/100/1977(H1N1))	50/566	CY026474,CY026473,CY026472,CY026467,CY026470,CY026469,CY026468,CY026471
211	USA	Iowa	-93.0977	41.878	Swine	1977	1977	NA	NA	H1N1	Influenza A virus (A/swine/Iowa/1/1977(H1N1))	44/566	CY022961,CY022960,CY022959,CY022954,CY022957,CY022956,CY022955,CY022958
212	USA	Nebraska	-99.9018	41.4925	Swine	1977	1977	NA	NA	H1N1	Influenza A virus (A/swine/Nebraska/123/1977(H1N1))	46/566	CY022380,CY022379,CY022378,CY022373,CY022376,CY022375,CY022374,CY022377
213	USA	Arizona	-111.094	34.0489	Human	1978	1978	NA	NA	H1N1	Influenza A virus (A/Arizona/14/1978(H1N1))	88/566	CY019970,CY019969,CY019968,CY019963,CY019966,CY019965,CY019964,CY019967
214	Hong Kong	Hong Kong	114.109	22.3964	Swine	1978-01-01	1978	1	1	H1N1	Influenza A virus (A/swine/Hong Kong/78/1978(H1N1))	53/566	CY084822,CY084823,CY084824,CY084825,CY084826,CY084827,CY084828,CY084829
215	Hong Kong	Hong Kong	114.109	22.3964	Swine	1978-01-06	1978	1	6	H1N1	Influenza A virus (A/swine/Hong Kong/79/1978(H1N1))	51/566	CY084830,CY084831,CY084832,CY084833,CY084834,CY084835,CY084836,CY084837
216	Hong Kong	Hong Kong	114.109	22.3964	Swine	1978-01-06	1978	1	6	H1N1	Influenza A virus (A/swine/Hong Kong/80/1978(H1N1))	53/566	CY084838,CY084839,CY084840,CY084841,CY084842,CY084843,CY084844,CY084845
217	USA	California	-119.418	36.7783	Human	1978	1978	NA	NA	H1N1	Influenza A virus (A/California/10/1978(H1N1))	86/566	CY021724,CY021723,CY021722,CY021717,CY021720,CY021719,CY021718,CY021721
218	Brazil	Brazil	-51.9253	-14.235	Human	1978	1978	NA	NA	H1N1	Influenza A virus (A/Brazil/11/1978(H1N1))	86/566	CY020300,CY020299,CY020298,CY020293,CY020296,CY020295,CY020294,CY020297
219	USA	Albany	-73.7562	42.6526	Human	1978	1978	NA	NA	H1N1	Influenza A virus (A/Albany/20/1978(H1N1))	87/566	CY021804,CY021803,CY021802,CY021797,CY021800,CY021799,CY021798,CY021801
220	Japan	Shimane	-74.0059	40.7128	Swine	1978	1978	NA	NA	H1N1	Influenza A virus (A/swine/Shimane/1/1978)	48/566	LC431153,LC431154,LC431155,LC431156,LC431157,LC431158,LC431159,LC431160
221	USA	Tennessee	-86.5804	35.5175	Swine	1978	1978	NA	NA	H1N1	Influenza A virus (A/swine/Tennessee/10/1978(H1N1))	52/566	CY024993,CY024992,CY024991,CY024986,CY024989,CY024988,CY024987,CY024990
222	USA	Tennessee	-86.5804	35.5175	Swine	1978	1978	NA	NA	H1N1	Influenza A virus (A/swine/Tennessee/11/1978(H1N1))	51/566	CY022412,CY022411,CY022410,CY022405,CY022408,CY022407,CY022406,CY022409
223	USA	Tennessee	-86.5804	35.5175	Swine	1978	1978	NA	NA	H1N1	Influenza A virus (A/swine/Tennessee/2/1978(H1N1))	44/566	CY027314,CY027313,CY027312,CY027307,CY027310,CY027309,CY027308,CY027311
224	USA	Tennessee	-86.5804	35.5175	Swine	1978	1978	NA	NA	H1N1	Influenza A virus (A/swine/Tennessee/3/1978(H1N1))	42/566	CY028186,CY028185,CY028184,CY028179,CY028182,CY028181,CY028180,CY028183
225	USA	Tennessee	-86.5804	35.5175	Swine	1978	1978	NA	NA	H1N1	Influenza A virus (A/swine/Tennessee/4/1978(H1N1))	45/566	CY028434,CY028433,CY028432,CY028427,CY028430,CY028429,CY028428,CY028431
226	USA	Tennessee	-86.5804	35.5175	Swine	1978	1978	NA	NA	H1N1	Influenza A virus (A/swine/Tennessee/5/1978(H1N1))	46/566	CY027522,CY027521,CY027520,CY027515,CY027518,CY027517,CY027516,CY027519
227	USA	Tennessee	-86.5804	35.5175	Swine	1978	1978	NA	NA	H1N1	Influenza A virus (A/swine/Tennessee/7/1978(H1N1))	43/566	CY028442,CY028441,CY028440,CY028435,CY028438,CY028437,CY028436,CY028439
228	USA	Tennessee	-86.5804	35.5175	Swine	1978	1978	NA	NA	H1N1	Influenza A virus (A/swine/Tennessee/8/1978(H1N1))	45/566	CY027530,CY027529,CY027528,CY027523,CY027526,CY027525,CY027524,CY027527
229	USA	Tennessee	-86.5804	35.5175	Swine	1978	1978	NA	NA	H1N1	Influenza A virus (A/swine/Tennessee/9/1978(H1N1))	51/566	CY030742,CY030741,CY030740,CY030735,CY030738,CY030737,CY030736,CY030739
230	USA	Memphis	-90.049	35.1495	Human	1978	1978	NA	NA	H1N1	Influenza A virus (A/Memphis/10/1978(H1N1))	83/566	CY010875,CY010874,CY010873,CY010868,CY010871,CY010870,CY010869,CY010872
231	USA	Memphis	-90.049	35.1495	Human	1978	1978	NA	NA	H1N1	Influenza A virus (A/Memphis/11/1978(H1N1))	83/566	CY010883,CY010882,CY010881,CY010876,CY010879,CY010878,CY010877,CY010880
232	USA	Memphis	-90.049	35.1495	Human	1978	1978	NA	NA	H1N1	Influenza A virus (A/Memphis/1/1978(H1N1))	83/566	CY011303,CY011302,CY011301,CY011296,CY011299,CY011298,CY011297,CY011300
233	USA	Memphis	-90.049	35.1495	Human	1978	1978	NA	NA	H1N1	Influenza A virus (A/Memphis/13/1978(H1N1))	84/566	CY010891,CY010890,CY010889,CY010884,CY010887,CY010886,CY010885,CY010888
234	USA	Memphis	-90.049	35.1495	Human	1978	1978	NA	NA	H1N1	Influenza A virus (A/Memphis/15/1978(H1N1))	83/566	CY010899,CY010898,CY010897,CY010892,CY010895,CY010894,CY010893,CY010896
235	USA	Memphis	-90.049	35.1495	Human	1978	1978	NA	NA	H1N1	Influenza A virus (A/Memphis/17/1978(H1N1))	83/566	CY010907,CY010906,CY010905,CY010900,CY010903,CY010902,CY010901,CY010904
236	USA	Memphis	-90.049	35.1495	Human	1978	1978	NA	NA	H1N1	Influenza A virus (A/Memphis/20/1978(H1N1))	83/566	CY017370,CY017369,CY017368,CY017363,CY017366,CY017365,CY017364,CY017367
237	USA	Lackland	-98.6264	29.3731	Human	1978	1978	NA	NA	H1N1	Influenza A virus (A/Lackland/3/1978(H1N1))	86/566	CY020172,CY020171,CY020170,CY020165,CY020168,CY020167,CY020166,CY020169
238	USA	Lackland	-98.6264	29.3731	Human	1978	1978	NA	NA	H1N1	Influenza A virus (A/Lackland/7/1978(H1N1))	88/566	CY020180,CY020179,CY020178,CY020173,CY020176,CY020175,CY020174,CY020177
239	Hong Kong	Hong Kong	114.109	22.3964	Swine	1979-12-28	1979	12	28	H1N1	Influenza A virus (A/swine/Hong Kong/101/1979(H1N1))	48/566	CY084878,CY084879,CY084880,CY084881,CY084882,CY084883,CY084884,CY084885
240	Hong Kong	Hong Kong	114.109	22.3964	Swine	1979-12-28	1979	12	28	H1N1	Influenza A virus (A/swine/Hong Kong/89/1979(H1N1))	45/566	CY084886,CY084887,CY084888,CY084889,CY084890,CY084891,CY084892,CY084893
241	Hong Kong	Hong Kong	114.109	22.3964	Swine	1979-12-28	1979	12	28	H1N1	Influenza A virus (A/swine/Hong Kong/90/1979(H1N1))	45/566	CY084894,CY084895,CY084896,CY084897,CY084898,CY084899,CY084900,CY084901
242	Hong Kong	Hong Kong	114.109	22.3964	Swine	1979-12-28	1979	12	28	H1N1	Influenza A virus (A/swine/Hong Kong/91/1979(H1N1))	45/566	CY084902,CY084903,CY084904,CY084905,CY084906,CY084907,CY084908,CY084909
243	Hong Kong	Hong Kong	114.109	22.3964	Swine	1979-12-28	1979	12	28	H1N1	Influenza A virus (A/swine/Hong Kong/92/1979(H1N1))	45/566	CY084910,CY084911,CY084912,CY084913,CY084914,CY084915,CY084916,CY084917
244	Hong Kong	Hong Kong	114.109	22.3964	Swine	1979-12-28	1979	12	28	H1N1	Influenza A virus (A/swine/Hong Kong/94/1979(H1N1))	45/566	CY084918,CY084919,CY084920,CY084921,CY084922,CY084923,CY084924,CY084925
245	Hong Kong	Hong Kong	114.109	22.3964	Swine	1979-12-28	1979	12	28	H1N1	Influenza A virus (A/swine/Hong Kong/95/1979(H1N1))	45/566	CY084926,CY084927,CY084928,CY084929,CY084930,CY084931,CY084932,CY084933
246	Hong Kong	Hong Kong	114.109	22.3964	Swine	1979-12-28	1979	12	28	H1N1	Influenza A virus (A/swine/Hong Kong/96/1979(H1N1))	45/566	CY084934,CY084935,CY084936,CY084937,CY084938,CY084939,CY084940,CY084941
247	Hong Kong	Hong Kong	114.109	22.3964	Swine	1979-12-28	1979	12	28	H1N1	Influenza A virus (A/swine/Hong Kong/99/1979(H1N1))	45/566	CY084950,CY084951,CY084952,CY084953,CY084954,CY084955,CY084956,CY084957
248	Japan	Kyoto	135.768	35.0116	Swine	1979	1979	NA	NA	H1N1	Influenza A virus (A/swine/Kyoto/3/1979(H1N1))	50/566	AB434381,AB434382,AB434383,AB434384,AB434385,AB434386,AB434387,AB434388
249	Canada	ALB	23.5556	46.1559	Avian	1979-08-09	1979	8	9	H1N1	Influenza A virus (A/pintail duck/ALB/238/1979(H1N1))	60/566	CY004489,CY004488,CY004487,CY004482,CY004485,CY004484,CY004483,CY004486
250	Canada	Alberta	23.5556	46.1559	Avian	1979-08-16	1979	8	16	H1N1	Influenza A virus (A/mallard/Alberta/965/1979(H1N1))	61/566	CY004497,CY004496,CY004495,CY004490,CY004493,CY004492,CY004491,CY004494
251	USA	Albany	-73.7562	42.6526	Human	1979	1979	NA	NA	H1N1	Influenza A virus (A/Albany/8/1979(H1N1))	88/566	CY026418,CY026417,CY026416,CY026411,CY026414,CY026413,CY026412,CY026415
252	Germany	Arnsberg	8.05277	51.4073	Swine	1979-12-07	1979	12	7	H1N1	Influenza A virus (A/swine/Arnsberg/1/1979(H1N1))	67/566	KJ889297,KJ889298,KJ889299,KJ889300,KJ889301,KJ889302,KJ889303,KJ889304
253	Germany	Arnsberg	8.05277	51.4073	Swine	1979-12-07	1979	12	7	H1N1	Influenza A virus (A/swine/Arnsberg/6554/1979(H1N1))	66/566	KJ889305,KJ889306,KJ889307,KJ889308,KJ889309,KJ889310,KJ889311,KJ889312
254	USA	Wisconsin	-88.7879	43.7844	Avian	1979	1979	NA	NA	H1N1	Influenza A virus (A/mallard/Wisconsin/216/1979(H1N1))	62/566	CY180010,CY180009,CY180008,CY180003,CY180006,CY180005,CY180004,CY180007
255	USA	Wisconsin	-88.7879	43.7844	Avian	1979	1979	NA	NA	H1N1	Influenza A virus (A/mallard/Wisconsin/524/1979(H1N1))	59/566	CY180034,CY180033,CY180032,CY180027,CY180030,CY180029,CY180028,CY180031
256	USA	Wisconsin	-88.7879	43.7844	Avian	1979	1979	NA	NA	H1N1	Influenza A virus (A/mallard/Wisconsin/654/1979(H1N1))	57/566	CY180042,CY180041,CY180040,CY180035,CY180038,CY180037,CY180036,CY180039
257	USA	Wisconsin	-88.7879	43.7844	Avian	1979	1979	NA	NA	H1N1	Influenza A virus (A/mallard/Wisconsin/73/1979(H1N1))	59/566	CY179946,CY179945,CY179944,CY179939,CY179942,CY179941,CY179940,CY179943
258	USA	Wisconsin	-88.7879	43.7844	Avian	1979	1979	NA	NA	H1N1	Influenza A virus (A/widgeon/Wisconsin/505/1979(H1N1))	60/566	CY179402,CY179401,CY179400,CY179395,CY179398,CY179397,CY179396,CY179399
259	USA	Memphis	-90.049	35.1495	Human	1979	1979	NA	NA	H1N1	Influenza A virus (A/Memphis/1/1979(H1N1))	87/566	CY019746,CY019745,CY019744,CY019739,CY019742,CY019741,CY019740,CY019743
260	Russia	USSR	-94.6859	46.7296	Human	1979	1979	NA	NA	H1N1	Influenza A virus (A/USSR/46/1979(H1N1))	87/566	CY021916,CY021915,CY021914,CY021909,CY021912,CY021911,CY021910,CY021913
261	USA	Minnesota	-94.6859	46.7296	Swine	1979	1979	NA	NA	H1N1	Influenza A virus (A/swine/Minnesota/5892-7/1979(H1N1))	48/566	CY022372,CY022371,CY022370,CY022365,CY022368,CY022367,CY022366,CY022369
262	Germany	Schleswig	9.56323	54.5239	Avian	1979	1979	NA	NA	H1N1	Influenza A virus (A/duck/Schleswig/21/1979(H1N1))	60/566	KJ889428,KJ889429,KJ889430,KJ889431,KJ889432,KJ889433,KJ889434,KJ889435
263	Japan	Hokkaido	105.641	9.7579	Swine	1980	1980	NA	NA	H1N1	Influenza A virus (A/swine/Hokkaido/1980)	52/566	LC430965,LC430966,LC430967,LC430968,LC430969,LC430970,LC430971,LC430972
264	Australia	Australia	133.775	-25.2744	Avian	1980	1980	NA	NA	H1N1	Influenza A virus (A/duck/Australia/749/1980(H1N1))	60/566	CY005690,CY005689,CY005688,CY014627,CY005687,CY005686,CY014628,CY014629
265	Netherlands	Netherlands	5.29127	52.1326	Swine	1980	1980	NA	NA	H1N1	Influenza A virus (A/swine/Netherlands/25/1980(H1N1))	62/566	KJ889321,KJ889322,KJ889323,KJ889324,KJ889325,KJ889326,KJ889327,Z26862,KJ889328,Z26866
266	France	Marseille	5.36978	43.2965	Swine	1980	1980	NA	NA	H1N1	Influenza A virus (A/swine/Marseille/2260/1980(H1N1))	64/566	KJ889313,KJ889314,KJ889315,KJ889316,KJ889317,KJ889318,KJ889319,KJ889320
267	USA	Maryland	-76.6413	39.0458	Human	1980	1980	NA	NA	H1N1	Influenza A virus (A/Maryland/2/1980(H1N1))	89/566	CY020188,CY020187,CY020186,CY020181,CY020184,CY020183,CY020182,CY020185
268	USA	Wisconsin	-88.7879	43.7844	Swine	1980	1980	NA	NA	H1N1	Influenza A virus (A/swine/Wisconsin/11/1980(H1N1))	49/566	CY022428,CY022427,CY022426,CY022421,CY022424,CY022423,CY022422,CY022425
269	USA	Wisconsin	-88.7879	43.7844	Swine	1980	1980	NA	NA	H1N1	Influenza A virus (A/swine/Wisconsin/629/1980(H1N1))	47/566	CY023001,CY023000,CY022999,CY022994,CY022997,CY022996,CY022995,CY022998
270	USA	Wisconsin	-88.7879	43.7844	Swine	1980	1980	NA	NA	H1N1	Influenza A virus (A/swine/Wisconsin/641/1980(H1N1))	47/566	CY022452,CY022451,CY022450,CY022445,CY022448,CY022447,CY022446,CY022449
271	USA	Wisconsin	-88.7879	43.7844	Swine	1980	1980	NA	NA	H1N1	Influenza A virus (A/swine/Wisconsin/661/1980(H1N1))	47/566	CY022460,CY022459,CY022458,CY022453,CY022456,CY022455,CY022454,CY022457
272	USA	Wisconsin	-88.7879	43.7844	Swine	1980	1980	NA	NA	H1N1	Influenza A virus (A/swine/Wisconsin/8/1980(H1N1))	47/566	CY022468,CY022467,CY022466,CY022461,CY022464,CY022463,CY022462,CY022465
273	USA	Memphis	-90.049	35.1495	Human	1980	1980	NA	NA	H1N1	Influenza A virus (A/Memphis/7/1980(H1N1))	87/566	CY010915,CY010914,CY010913,CY010908,CY010911,CY010910,CY010909,CY010912
274	USA	Kansas	-98.4842	39.0119	Avian	1980	1980	NA	NA	H1N1	Influenza A virus (A/turkey/Kansas/4880/1980 (H1N1))	48/566	EU742643,EU742642,EU742641,EU742636,EU742639,EU742638,EU742637,EU742640
275	Germany	Germany	10.4515	51.1657	Swine	1981	1981	NA	NA	H1N1	Influenza A virus (A/swine/Germany/2/1981(H1N1))	66/566	KJ889353,KJ889354,KJ889355,KJ889356,KJ889357,KJ889358,KJ889359,KJ889360
276	Germany	Germany	10.4515	51.1657	Swine	1981	1981	NA	NA	H1N1	Influenza A virus (A/swine/Germany/S27/1981(H1N1))	64/566	KJ889361,KJ889362,KJ889363,KJ889364,KJ889365,KJ889366,KJ889367,KJ889368
277	Italy	Italy	12.5674	41.8719	Swine	1981	1981	NA	NA	H1N1	Influenza A virus (A/swine/Italy/147/1981(H1N1))	66/566	KJ889404,KJ889405,KJ889406,KJ889407,KJ889408,KJ889409,KJ889410,KJ889411
278	Italy	Italy	12.5674	41.8719	Swine	1981	1981	NA	NA	H1N1	Influenza A virus (A/swine/Italy/VI147/1981(H1N1))	67/566	KJ889396,KJ889397,KJ889398,KJ889399,KJ889400,KJ889401,KJ889402,KJ889403
279	Japan	Hokkaido	142.863	43.2203	Swine	1981	1981	NA	NA	H1N1	Influenza A virus (A/swine/Hokkaido/2/1981(H1N1))	52/566	AB434389,AB434390,AB434391,AB434392,AB434393,AB434394,AB434395,AB434396
280	Germany	Potsdam	-74.9813	44.6698	Swine	1981	1981	NA	NA	H1N1	Influenza A virus (A/swine/Potsdam/1/1981(H1N1))	66/566	KJ889376,KJ889377,KJ889378,KJ889379,KJ889380,KJ889381,EU478796,KJ889382
281	Germany	Potsdam	-74.9813	44.6698	Swine	1981	1981	NA	NA	H1N1	Influenza A virus (A/swine/Potsdam/15/1981(H1N1))	66/566	KJ889383,DQ836174,KJ889384,KJ889385,KJ889386,KJ889387,DQ186973,KJ889388
282	Germany	Potsdam	-74.9813	44.6698	Swine	1981	1981	NA	NA	H1N1	Influenza A virus (A/swine/Potsdam/268/1981(H1N1))	67/566	KJ889389,KJ889390,KJ889391,KJ889392,KJ889393,KJ889394,EU478797,KJ889395
283	Germany	Arnsberg	8.05277	51.4073	Swine	1981-02-11	1981	2	11	H1N1	Influenza A virus (A/swine/Arnsberg/3/1981(H1N1))	65/566	KJ889329,KJ889330,KJ889331,KJ889332,KJ889333,KJ889334,KJ889335,KJ889336
284	Germany	Arnsberg	8.05277	51.4073	Swine	1981-02-17	1981	2	17	H1N1	Influenza A virus (A/swine/Arnsberg/4/1981(H1N1))	67/566	KJ889337,KJ889338,KJ889339,KJ889340,KJ889341,KJ889342,KJ889343,KJ889344
285	Germany	Arnsberg	8.05277	51.4073	Swine	1981-02-23	1981	2	23	H1N1	Influenza A virus (A/swine/Arnsberg/7/1981(H1N1))	66/566	KJ889345,KJ889346,KJ889347,KJ889348,KJ889349,KJ889350,KJ889351,KJ889352
286	Canada	Ontario	-85.3232	51.2538	Swine	1981	1981	NA	NA	H1N1	Influenza A virus (A/swine/Ontario/2/1981(H1N1))	50/566	CY026442,CY026441,CY026440,CY026435,CY026438,CY026437,CY026436,CY026439
287	Canada	Ontario	-85.3232	51.2538	Swine	1981	1981	NA	NA	H1N1	Influenza A virus (A/swine/Ontario/3/1981(H1N1))	49/566	CY026450,CY026449,CY026448,CY026443,CY026446,CY026445,CY026444,CY026447
288	Canada	Ontario	-85.3232	51.2538	Swine	1981	1981	NA	NA	H1N1	Influenza A virus (A/swine/Ontario/4/1981(H1N1))	49/566	CY022388,CY022387,CY022386,CY022381,CY022384,CY022383,CY022382,CY022385
289	Canada	Ontario	-85.3232	51.2538	Swine	1981	1981	NA	NA	H1N1	Influenza A virus (A/swine/Ontario/6/1981(H1N1))	49/566	CY026458,CY026457,CY026456,CY026451,CY026454,CY026453,CY026452,CY026455
290	Canada	Ontario	-85.3232	51.2538	Swine	1981	1981	NA	NA	H1N1	Influenza A virus (A/swine/Ontario/7/1981(H1N1))	48/566	CY022396,CY022395,CY022394,CY022389,CY022392,CY022391,CY022390,CY022393
291	USA	Minnesota	-94.6859	46.7296	Avian	1981-10-02	1981	10	2	H1N1	Influenza A virus (A/pigeon/MN/1407/1981(H1N1))	62/566	CY005873,CY005872,CY005871,CY005866,CY005869,CY005868,CY005867,CY005870
292	USA	Baylor	-97.1143	31.5498	Human	1981	1981	NA	NA	H1N1	Influenza A virus (A/Baylor/4052/1981(H1N1))	88/566	CY021036,CY021035,CY021034,CY021029,CY021032,CY021031,CY021030,CY021033
293	Germany	Hannover	9.73201	52.3759	Swine	1981	1981	NA	NA	H1N1	Influenza A virus (A/swine/Hannover/1/1981(H1N1))	66/566	KJ889369,KJ889370,KJ889371,KJ889372,KJ889373,KJ889374,EU478795,KJ889375
294	United Kingdom	Christ's Hospital	-0.363301	51.0437	Human	1982	1982	NA	NA	H1N1	Influenza A virus (A/Christ's Hospital/157/1982(H1N1))	91/566	CY021044,CY021043,CY021042,CY021037,CY021040,CY021039,CY021038,CY021041
295	USA	Baylor	-97.1143	31.5498	Human	1982	1982	NA	NA	H1N1	Influenza A virus (A/Baylor/11515/1982(H1N1))	89/566	CY010371,CY010370,CY010369,CY010364,CY010367,CY010366,CY010365,CY010368
296	France	Marquenterre	1.58491	50.2626	Avian	1983	1983	NA	NA	H1N1	Influenza A virus (A/mallard/Marquenterre/Z237/1983(H1N1))	59/566	DQ864507,DQ864506,DQ864508,GU066779,DQ864509,GU066780,GU066781,GU066782
297	New Zealand	New Zealand	174.886	-40.9006	Human	1983	1983	NA	NA	H1N1	Influenza A virus (A/New Zealand/7/1983(H1N1))	91/566	CY020196,CY020195,CY020194,CY020189,CY020192,CY020191,CY020190,CY020193
298	Chile	Chile	-71.543	-35.6751	Human	1983	1983	NA	NA	H1N1	Influenza A virus (A/Chile/1/1983(H1N1))	90/566	CY020444,CY020443,CY020442,CY020437,CY020440,CY020439,CY020438,CY020441,CY121268,CY121267,CY121266,CY121261,CY121264,CY121263,CY121262,CY121265
299	LAB	Chile	-76.6815	39.8164	Reassortant	1983	1983	NA	NA	H1N1	Influenza A virus (A/reassortant/X-83(Chile/1/1983 x X-31)(H1N1))	90/566	CY121276,CY121275,CY121274,CY121269,CY121272,CY121271,CY121270,CY121273
300	USA	Wisconsin	-88.7879	43.7844	Avian	1983	1983	NA	NA	H1N1	Influenza A virus (A/green-winged teal/Wisconsin/585/1983(H1N1))	54/566	CY181376,CY181375,CY181374,CY181369,CY181372,CY181371,CY181370,CY181373
301	USA	Wisconsin	-88.7879	43.7844	Avian	1983	1983	NA	NA	H1N1	Influenza A virus (A/mallard/Wisconsin/586/1983(H1N1))	57/566	CY178830,CY178829,CY178828,CY178823,CY178826,CY178825,CY178824,CY178827
302	USA	Memphis	-90.049	35.1495	Human	1983	1983	NA	NA	H1N1	Influenza A virus (A/Memphis/11/1983(H1N1))	92/566	CY011311,CY011310,CY011309,CY011304,CY011307,CY011306,CY011305,CY011308
303	USA	Memphis	-90.049	35.1495	Human	1983	1983	NA	NA	H1N1	Influenza A virus (A/Memphis/1/1983(H1N1))	87/566	CY012887,CY012886,CY012885,CY012880,CY012883,CY012882,CY012881,CY012884
304	USA	Memphis	-90.049	35.1495	Human	1983	1983	NA	NA	H1N1	Influenza A virus (A/Memphis/12/1983(H1N1))	91/566	CY010955,CY010954,CY010953,CY010948,CY010951,CY010950,CY010949,CY010952
305	USA	Memphis	-90.049	35.1495	Human	1983	1983	NA	NA	H1N1	Influenza A virus (A/Memphis/13/1983(H1N1))	91/566	CY011319,CY011318,CY011317,CY011312,CY011315,CY011314,CY011313,CY011316
306	USA	Memphis	-90.049	35.1495	Human	1983	1983	NA	NA	H1N1	Influenza A virus (A/Memphis/14/1983(H1N1))	91/566	CY013302,CY013301,CY013300,CY013295,CY013298,CY013297,CY013296,CY013299
307	USA	Memphis	-90.049	35.1495	Human	1983	1983	NA	NA	H1N1	Influenza A virus (A/Memphis/15/1983(H1N1))	91/566	CY010963,CY010962,CY010961,CY010956,CY010959,CY010958,CY010957,CY010960
308	USA	Memphis	-90.049	35.1495	Human	1983	1983	NA	NA	H1N1	Influenza A virus (A/Memphis/16/1983(H1N1))	91/566	CY010971,CY010970,CY010969,CY010964,CY010967,CY010966,CY010965,CY010968
309	USA	Memphis	-90.049	35.1495	Human	1983	1983	NA	NA	H1N1	Influenza A virus (A/Memphis/17/1983(H1N1))	91/566	CY010979,CY010978,CY010977,CY010972,CY010975,CY010974,CY010973,CY010976
310	USA	Memphis	-90.049	35.1495	Human	1983	1983	NA	NA	H1N1	Influenza A virus (A/Memphis/18/1983(H1N1))	91/566	CY010987,CY010986,CY010985,CY010980,CY010983,CY010982,CY010981,CY010984
311	USA	Memphis	-90.049	35.1495	Human	1983	1983	NA	NA	H1N1	Influenza A virus (A/Memphis/19/1983(H1N1))	91/566	CY012447,CY012446,CY012445,CY012440,CY012443,CY012442,CY012441,CY012444
312	USA	Memphis	-90.049	35.1495	Human	1983	1983	NA	NA	H1N1	Influenza A virus (A/Memphis/20/1983(H1N1))	91/566	CY017202,CY017201,CY017200,CY017195,CY017198,CY017197,CY017196,CY017199
313	USA	Memphis	-90.049	35.1495	Human	1983	1983	NA	NA	H1N1	Influenza A virus (A/Memphis/21/1983(H1N1))	91/566	CY017426,CY017425,CY017424,CY017419,CY017422,CY017421,CY017420,CY017423
314	USA	Memphis	-90.049	35.1495	Human	1983	1983	NA	NA	H1N1	Influenza A virus (A/Memphis/2/1983(H1N1))	88/566	CY012895,CY012894,CY012893,CY012888,CY012891,CY012890,CY012889,CY012892
315	USA	Memphis	-90.049	35.1495	Human	1983	1983	NA	NA	H1N1	Influenza A virus (A/Memphis/22/1983(H1N1))	91/566	CY017434,CY017433,CY017432,CY017427,CY017430,CY017429,CY017428,CY017431
316	USA	Memphis	-90.049	35.1495	Human	1983	1983	NA	NA	H1N1	Influenza A virus (A/Memphis/23/1983(H1N1))	91/566	CY017210,CY017209,CY017208,CY017203,CY017206,CY017205,CY017204,CY017207
317	USA	Memphis	-90.049	35.1495	Human	1983	1983	NA	NA	H1N1	Influenza A virus (A/Memphis/24/1983(H1N1))	91/566	CY017218,CY017217,CY017216,CY017211,CY017214,CY017213,CY017212,CY017215
318	USA	Memphis	-90.049	35.1495	Human	1983	1983	NA	NA	H1N1	Influenza A virus (A/Memphis/25/1983(H1N1))	91/566	CY017876,CY017875,CY017874,CY017869,CY017872,CY017871,CY017870,CY017873
319	USA	Memphis	-90.049	35.1495	Human	1983	1983	NA	NA	H1N1	Influenza A virus (A/Memphis/26/1983(H1N1))	91/566	CY017442,CY017441,CY017440,CY017435,CY017438,CY017437,CY017436,CY017439
320	USA	Memphis	-90.049	35.1495	Human	1983	1983	NA	NA	H1N1	Influenza A virus (A/Memphis/27/1983(H1N1))	91/566	CY017226,CY017225,CY017224,CY017219,CY017222,CY017221,CY017220,CY017223
321	USA	Memphis	-90.049	35.1495	Human	1983	1983	NA	NA	H1N1	Influenza A virus (A/Memphis/28/1983(H1N1))	91/566	CY017234,CY017233,CY017232,CY017227,CY017230,CY017229,CY017228,CY017231
322	USA	Memphis	-90.049	35.1495	Human	1983	1983	NA	NA	H1N1	Influenza A virus (A/Memphis/29/1983(H1N1))	91/566	CY017242,CY017241,CY017240,CY017235,CY017238,CY017237,CY017236,CY017239
323	USA	Memphis	-90.049	35.1495	Human	1983	1983	NA	NA	H1N1	Influenza A virus (A/Memphis/30/1983(H1N1))	92/566	CY017250,CY017249,CY017248,CY017243,CY017246,CY017245,CY017244,CY017247
324	USA	Memphis	-90.049	35.1495	Human	1983	1983	NA	NA	H1N1	Influenza A virus (A/Memphis/3/1983(H1N1))	91/566	CY010923,CY010922,CY010921,CY010916,CY010919,CY010918,CY010917,CY010920
325	USA	Memphis	-90.049	35.1495	Human	1983	1983	NA	NA	H1N1	Influenza A virus (A/Memphis/32/1983(H1N1))	91/566	CY017258,CY017257,CY017256,CY017251,CY017254,CY017253,CY017252,CY017255
326	USA	Memphis	-90.049	35.1495	Human	1983	1983	NA	NA	H1N1	Influenza A virus (A/Memphis/35/1983(H1N1))	92/566	CY017884,CY017883,CY017882,CY017877,CY017880,CY017879,CY017878,CY017881
327	USA	Memphis	-90.049	35.1495	Human	1983	1983	NA	NA	H1N1	Influenza A virus (A/Memphis/38/1983(H1N1))	91/566	CY019044,CY019043,CY019042,CY019037,CY019040,CY019039,CY019038,CY019041
328	USA	Memphis	-90.049	35.1495	Human	1983	1983	NA	NA	H1N1	Influenza A virus (A/Memphis/39/1983(H1N1))	91/566	CY020244,CY020243,CY020242,CY020237,CY020240,CY020239,CY020238,CY020241
329	USA	Memphis	-90.049	35.1495	Human	1983	1983	NA	NA	H1N1	Influenza A virus (A/Memphis/40/1983(H1N1))	91/566	CY019052,CY019051,CY019050,CY019045,CY019048,CY019047,CY019046,CY019049
330	USA	Memphis	-90.049	35.1495	Human	1983	1983	NA	NA	H1N1	Influenza A virus (A/Memphis/41/1983(H1N1))	91/566	CY019060,CY019059,CY019058,CY019053,CY019056,CY019055,CY019054,CY019057
331	USA	Memphis	-90.049	35.1495	Human	1983	1983	NA	NA	H1N1	Influenza A virus (A/Memphis/4/1983(H1N1))	91/566	CY010931,CY010930,CY010929,CY010924,CY010927,CY010926,CY010925,CY010928
332	USA	Memphis	-90.049	35.1495	Human	1983	1983	NA	NA	H1N1	Influenza A virus (A/Memphis/42/1983(H1N1))	91/566	CY019068,CY019067,CY019066,CY019061,CY019064,CY019063,CY019062,CY019065
333	USA	Memphis	-90.049	35.1495	Human	1983	1983	NA	NA	H1N1	Influenza A virus (A/Memphis/44/1983(H1N1))	91/566	CY027538,CY027537,CY027536,CY027531,CY027534,CY027533,CY027532,CY027535
334	USA	Memphis	-90.049	35.1495	Human	1983	1983	NA	NA	H1N1	Influenza A virus (A/Memphis/47/1983(H1N1))	91/566	CY019236,CY019235,CY019234,CY019229,CY019232,CY019231,CY019230,CY019233
335	USA	Memphis	-90.049	35.1495	Human	1983	1983	NA	NA	H1N1	Influenza A virus (A/Memphis/48/1983(H1N1))	91/566	CY019084,CY019083,CY019082,CY019077,CY019080,CY019079,CY019078,CY019081
336	USA	Memphis	-90.049	35.1495	Human	1983	1983	NA	NA	H1N1	Influenza A virus (A/Memphis/49/1983(H1N1))	86/566	CY019762,CY019761,CY019760,CY019755,CY019758,CY019757,CY019756,CY019759
337	USA	Memphis	-90.049	35.1495	Human	1983	1983	NA	NA	H1N1	Influenza A virus (A/Memphis/50/1983(H1N1))	91/566	CY019092,CY019091,CY019090,CY019085,CY019088,CY019087,CY019086,CY019089
338	USA	Memphis	-90.049	35.1495	Human	1983	1983	NA	NA	H1N1	Influenza A virus (A/Memphis/51/1983(H1N1))	91/566	CY019100,CY019099,CY019098,CY019093,CY019096,CY019095,CY019094,CY019097
339	USA	Memphis	-90.049	35.1495	Human	1983	1983	NA	NA	H1N1	Influenza A virus (A/Memphis/53/1983(H1N1))	91/566	CY019244,CY019243,CY019242,CY019237,CY019240,CY019239,CY019238,CY019241
340	USA	Memphis	-90.049	35.1495	Human	1983	1983	NA	NA	H1N1	Influenza A virus (A/Memphis/54/1983(H1N1))	91/566	CY019770,CY019769,CY019768,CY019763,CY019766,CY019765,CY019764,CY019767
341	USA	Memphis	-90.049	35.1495	Human	1983	1983	NA	NA	H1N1	Influenza A virus (A/Memphis/6/1983(H1N1))	88/566	CY015531,CY015530,CY015529,CY015524,CY015527,CY015526,CY015525,CY015528
342	USA	Memphis	-90.049	35.1495	Human	1983	1983	NA	NA	H1N1	Influenza A virus (A/Memphis/7/1983(H1N1))	91/566	CY010939,CY010938,CY010937,CY010932,CY010935,CY010934,CY010933,CY010936
343	USA	Memphis	-90.049	35.1495	Human	1983	1983	NA	NA	H1N1	Influenza A virus (A/Memphis/8/1983(H1N1))	91/566	CY010947,CY010946,CY010945,CY010940,CY010943,CY010942,CY010941,CY010944
344	Canada	Alberta	-116.577	53.9333	Avian	1984-08-09	1984	8	9	H1N1	Influenza A virus (A/blue winged teal/Alberta/212/1984(H1N1))	60/566	KF424231,KF424232,KF424233,KF424234,KF424235,KF424236,KF424237,KF424238
345	USA	Wisconsin	-88.7879	43.7844	Avian	1984	1984	NA	NA	H1N1	Influenza A virus (A/mallard/Wisconsin/2315/1984(H1N1))	57/566	CY179210,CY179209,CY179208,CY179203,CY179206,CY179205,CY179204,CY179207
346	USA	Memphis	-90.049	35.1495	Human	1984	1984	NA	NA	H1N1	Influenza A virus (A/Memphis/1/1984(H1N1))	92/566	CY021732,CY021731,CY021730,CY021725,CY021728,CY021727,CY021726,CY021729
347	USA	Tennessee	-86.5804	35.5175	Avian	1985-01-16	1985	1	16	H1N1	Influenza A virus (A/mallard/Tennessee/11464/1985(H1N1))	60/566	KF424143,KF424144,KF424145,KF424146,KF424147,KF424148,KF424149,KF424150
348	USA	Iowa	-93.0977	41.878	Swine	1985	1985	NA	NA	H1N1	Influenza A virus (A/swine/Iowa/1/1985(H1N1))	50/566	CY022324,CY022323,CY022322,CY022317,CY022320,CY022319,CY022318,CY022321
349	USA	Iowa	-93.0977	41.878	Swine	1985	1985	NA	NA	H1N1	Influenza A virus (A/swine/Iowa/2/1985(H1N1))	50/566	CY027514,CY027513,CY027512,CY027507,CY027510,CY027509,CY027508,CY027511
350	USA	Iowa	-93.0977	41.878	Swine	1985	1985	NA	NA	H1N1	Influenza A virus (A/swine/Iowa/3/1985(H1N1))	50/566	CY022332,CY022331,CY022330,CY022325,CY022328,CY022327,CY022326,CY022329
351	United Kingdom	England	-1.17432	52.3555	Swine	1986	1986	NA	NA	H1N1	Influenza A virus (A/swine/England/117316/1986(H1N1))	54/566	KF840457,KF840458,KF840459,KF840460,KF840461,KF840462,KF840463,KF840464,CY115972,CY115973,CY115974,CY115975,CY115976,CY115977,CY115978,CY115979
352	USA	Louisiana	-118.244	34.0522	Avian	1986	1986	NA	NA	H1N1	Influenza A virus (A/blue-winged teal/LA/B228/1986(H1N1))	58/566	EU743313,EU743312,EU743311,EU743306,EU743309,EU743308,EU743307,EU743310,KF424183,KF424184,KF424185,KF424186,KF424187,KF424188,KF424189,KF424190
353	LAB	Taiwan	120.961	23.6978	Human	1986	1986	NA	NA	H1N1	Influenza A virus (A/Taiwan/1/1986(H1N1))	85/566	JF816562,JF816563,JF816564,JF816565,JF816566,JF816567,JF816568,JF816569,JF816570,JF816571,JF816572,JF816573,JF816574,JF816575,JF816576,JF816577,JF816578,JF816579,JF816580,JF816581,JF816582,JF816583,JF816584,JF816585,JF816586,JF816587,JF816588,JF816589,JF816590,JF816591,JF816592,JF816593,JF816594,JF816595,JF816596,JF816597,JF816598,JF816599,JF816600,JF816601,JF816602,JF816603,JF816604,JF816605,JF8…
354	Taiwan	Taiwan	120.961	23.6978	Human	1986	1986	NA	NA	H1N1	Influenza A virus (A/Taiwan/01/1986(H1N1))	85/566	DQ508870,DQ508871,DQ508872,DQ508873,DQ508874,DQ508875,DQ508876,DQ508877
355	USA	New York	-74.0059	40.7128	Human	1986	1986	NA	NA	H1N1	Influenza A virus (A/New York/2924-1/1986(H1N1))	86/566	CY021740,CY021739,CY021738,CY021733,CY021736,CY021735,CY021734,CY021737
356	USA	Memphis	-90.049	35.1495	Human	1986	1986	NA	NA	H1N1	Influenza A virus (A/Memphis/12/1986(H1N1))	86/566	CY019108,CY019107,CY019106,CY019101,CY019104,CY019103,CY019102,CY019105
357	USA	Iowa	-93.0977	41.878	Swine	1986	1986	NA	NA	H1N1	Influenza A virus (A/swine/Iowa/1/1986(H1N1))	51/566	CY028795,CY028794,CY028793,CY028788,CY028791,CY028790,CY028789,CY028792
358	USA	Iowa	-93.0977	41.878	Swine	1986	1986	NA	NA	H1N1	Influenza A virus (A/swine/Iowa/2/1986(H1N1))	78/566	CY096890,CY096889,CY096888,CY096883,CY096886,CY096885,CY096884,CY096887
359	USA	Texas	-99.9018	31.9686	Human	1986	1986	NA	NA	H1N1	Influenza A virus (A/Texas/2922-3/1986(H1N1))	85/566	CY020572,CY020571,CY020570,CY020565,CY020568,CY020567,CY020566,CY020569
360	USA	South Dakota	-99.9018	43.9695	Avian	1986	1986	NA	NA	H1N1	Influenza A virus (A/turkey/SD/7034/1986(H1N1))	61/566	EU743174,EU743173,EU743172,EU743167,EU743170,EU743169,EU743168,EU743171
361	Italy	Siena	11.3308	43.3188	Human	1987	1987	NA	NA	H1N1	Influenza A virus (A/Siena/4/1987(H1N1))	89/566	CY045859,CY045858,CY045857,CY045852,CY045855,CY045854,CY045853,CY045856
362	Canada	Alberta	-116.577	53.9333	Avian	1987-08-05	1987	8	5	H1N1	Influenza A virus (A/blue-winged teal/Alberta/69/1987(H1N1))	58/566	CY136645,CY136644,CY136643,CY136638,CY136641,CY136640,CY136639,CY136642
363	Italy	Italy	12.5674	41.8719	Swine	1987	1987	NA	NA	H1N1	Influenza A virus (A/swine/Italy/670/1987(H1N1))	74/566	CY025260,CY025259,CY025258,CY025253,CY025256,CY025255,CY025254,CY025257
364	Italy	Italy	12.5674	41.8719	Swine	1987	1987	NA	NA	H1N1	Influenza A virus (A/swine/Italy/671/1987(H1N1))	72/566	CY022993,CY022992,CY022991,CY022986,CY022989,CY022988,CY022987,CY022990
365	USA	Memphis	-90.049	35.1495	Human	1987	1987	NA	NA	H1N1	Influenza A virus (A/Memphis/1/1987(H1N1))	87/566	CY021980,CY021979,CY021978,CY021973,CY021976,CY021975,CY021974,CY021977
366	USA	Memphis	-90.049	35.1495	Human	1987	1987	NA	NA	H1N1	Influenza A virus (A/Memphis/3/1987(H1N1))	86/566	CY019778,CY019777,CY019776,CY019771,CY019774,CY019773,CY019772,CY019775
367	USA	Memphis	-90.049	35.1495	Human	1987	1987	NA	NA	H1N1	Influenza A virus (A/Memphis/4/1987(H1N1))	87/566	CY019786,CY019785,CY019784,CY019779,CY019782,CY019781,CY019780,CY019783
368	USA	Missouri	-91.8318	37.9643	Avian	1987	1987	NA	NA	H1N1	Influenza A virus (A/turkey/MO/21939/1987(H1N1))	59/566	EU743150,EU743149,EU743148,EU743143,EU743146,EU743145,EU743144,EU743147
369	USA	Iowa	-93.0977	41.878	Swine	1987	1987	NA	NA	H1N1	Influenza A virus (A/swine/Iowa/1/1987(H1N1))	54/566	CY022969,CY022968,CY022967,CY022962,CY022965,CY022964,CY022963,CY022966
370	USA	Iowa	-93.0977	41.878	Swine	1987	1987	NA	NA	H1N1	Influenza A virus (A/swine/Iowa/2/1987(H1N1))	50/566	CY028178,CY028177,CY028176,CY028171,CY028174,CY028173,CY028172,CY028175
371	USA	Kansas	-98.4842	39.0119	Swine	1987	1987	NA	NA	H1N1	Influenza A virus (A/swine/Kansas/3024/1987(H1N1))	53/566	CY025017,CY025016,CY025015,CY025010,CY025013,CY025012,CY025011,CY025014
372	USA	Kansas	-98.4842	39.0119	Swine	1987	1987	NA	NA	H1N1	Influenza A virus (A/swine/Kansas/3228/1987(H1N1))	53/566	CY022476,CY022475,CY022474,CY022469,CY022472,CY022471,CY022470,CY022473
373	Canada	Alberta	23.5556	46.1559	Avian	1988-09-03	1988	9	3	H1N1	Influenza A virus (A/mallard/Alberta/322/1988(H1N1))	59/566	CY004538,CY004537,CY004536,CY004531,CY004534,CY004533,CY004532,CY004535
374	USA	North Carolina	-79.0193	35.7596	Avian	1988	1988	NA	NA	H1N1	Influenza A virus (A/turkey/NC/17026/1988(H1N1))	55/566	FJ357111,FJ357110,FJ357109,FJ357104,FJ357107,FJ357106,FJ357105,FJ357108
375	USA	North Carolina	-79.0193	35.7596	Avian	1988	1988	NA	NA	H1N1	Influenza A virus (A/turkey/NC/19762/1988(H1N1))	56/566	EU735793,EU735792,EU735791,EU735786,EU735789,EU735788,EU735787,EU735790
376	USA	Indiana	-86.1349	40.2672	Swine	1988	1988	NA	NA	H1N1	Influenza A virus (A/Swine/Indiana/1726/1988(H1N1))	57/566	CY039932,CY039931,CY039930,CY039925,CY039928,CY039927,CY039926,CY039929
377	USA	Wisconsin	-88.7879	43.7844	Swine	1988	1988	NA	NA	H1N1	Influenza A virus (A/swine/Wisconsin/1915/1988(H1N1))	58/566	CY022436,CY022435,CY022434,CY022429,CY022432,CY022431,CY022430,CY022433,CY039924,CY039923,CY039922,CY039917,CY039920,CY039919,CY039918,CY039921
378	USA	Iowa	-93.0977	41.878	Swine	1988	1988	NA	NA	H1N1	Influenza A virus (A/swine/Iowa/17672/1988(H1N1))	56/566	CY022340,CY022339,CY022338,CY022333,CY022336,CY022335,CY022334,CY022337
379	USA	Iowa	-93.0977	41.878	Swine	1988	1988	NA	NA	H1N1	Influenza A virus (A/swine/Iowa/31483/1988(H1N1))	57/566	CY022977,CY022976,CY022975,CY022970,CY022973,CY022972,CY022971,CY022974
380	Italy	Siena	11.3308	43.3188	Human	1989-01-02	1989	1	2	H1N1	Influenza A virus (A/Siena/9/1989(H1N1))	87/566	CY036950,CY036949,CY036948,CY036943,CY036946,CY036945,CY036944,CY036947
381	Italy	Siena	11.3308	43.3188	Human	1989-01-03	1989	1	3	H1N1	Influenza A virus (A/Siena/10/1989(H1N1))	86/566	CY036830,CY036829,CY036828,CY036823,CY036826,CY036825,CY036824,CY036827
382	United Kingdom	England	-1.17432	52.3555	Swine	1990-06-17	1990	6	17	H1N1	Influenza A virus (A/swine/England/79851/1990(H1N1))	56/566	CY116304,CY116305,CY116306,CY116307,CY116308,CY116309,CY116310,CY116311
383	United Kingdom	England	-1.17432	52.3555	Swine	1990-12-07	1990	12	7	H1N1	Influenza A virus (A/swine/England/114065/1990(H1N1))	58/566	CY115964,CY115965,CY115966,CY115967,CY115968,CY115969,CY115970,CY115971
384	USA	New Jersey	-74.4057	40.0583	Avian	1990-05-26	1990	5	26	H1N1	Influenza A virus (A/ruddy turnstone/New Jersey/147/1990(H1N1))	57/566	CY136752,CY136751,CY136750,CY136745,CY136748,CY136747,CY136746,CY136749
385	USA	Ohio	-82.9071	40.4173	Avian	1990-10-18	1990	10	18	H1N1	Influenza A virus (A/mallard/Ohio/171/1990(H1N1))	61/566	CY012807,CY012806,CY012805,CY012800,CY012803,CY012802,CY012801,CY012804
386	USA	Memphis	-90.049	35.1495	Swine	1990	1990	NA	NA	H1N1	Influenza A virus (A/swine/Memphis/1/1990(H1N1))	60/566	CY035077,CY035076,CY035075,CY035070,CY035073,CY035072,CY035071,CY035074
387	USA	Iowa	-93.0977	41.878	Swine	1990	1990	NA	NA	H1N1	Influenza A virus (A/swine/Iowa/3421/1990(H1N1))	61/566	CY096882,CY096881,CY096880,CY096875,CY096878,CY096877,CY096876,CY096879
388	China	Beijing	116.407	39.9042	Swine	1991	1991	NA	NA	H1N1	Influenza A virus (A/swine/Beijing/156/1991(H1N1))	62/566	KF057096,KF057103,KF057110,KF057117,KF057124,KF057131,KF057138,KF057145
389	USA	California	-119.418	36.7783	Swine	1991	1991	NA	NA	H1N1	Influenza A virus (A/swine/California/T9001707/1991(H1N1))	60/566	CY028787,CY028786,CY028785,CY028780,CY028783,CY028782,CY028781,CY028784
390	LAB	Texas	-75.4166	40.2202	Human	1991	1991	NA	NA	H1N1	Influenza A virus (A/X-113(X-31B-Texas/36/1991)(H1N1))	92/566	CY033654,CY033599,CY033598,CY033593,CY033596,CY033595,CY033594,CY033597
391	USA	Maryland	-76.6413	39.0458	Human	1991	1991	NA	NA	H1N1	Influenza A virus (A/Maryland/12/1991(H1N1))	56/566	CY039916,CY039915,CY039914,CY039909,CY039912,CY039911,CY039910,CY039913
392	USA	Maryland	-76.6413	39.0458	Swine	1991	1991	NA	NA	H1N1	Influenza A virus (A/swine/Maryland/23239/1991(H1N1))	60/566	CY022484,CY022483,CY022482,CY022477,CY022480,CY022479,CY022478,CY022481
393	USA	Pennsylvania	-77.1945	41.2033	Avian	1991	1991	NA	NA	H1N1	Influenza A virus (A/chicken/PA/35154/1991(H1N1))	47/566	EU735801,EU735800,EU735799,EU735794,EU735797,EU735796,EU735795,EU735798
394	USA	Iowa	-93.0977	41.878	Swine	1991	1991	NA	NA	H1N1	Influenza A virus (A/swine/Iowa/24297/1991(H1N1))	59/566	CY027162,CY027161,CY027160,CY027155,CY027158,CY027157,CY027156,CY027159
395	USA	Texas	-99.9018	31.9686	Human	1991	1991	NA	NA	H1N1	Influenza A virus (A/Texas/36/1991(H1N1))	93/566	CY009323,CY009322,CY009321,CY009316,CY009319,CY009318,CY009317,CY009320,CY033605,CY033604,CY033603,CY033655,CY033601,CY033600,CY033656,CY033602,DQ508886,DQ508887,DQ508888,DQ508889,DQ508890,DQ508891,DQ508892,DQ508893
396	USA	Texas	-99.9018	31.9686	Human	1991	1991	NA	NA	H1N1	Influenza A virus (A/Texas/36-JY2/1991(H1N1))	92/566	CY147389,CY147388,CY147387,CY147382,CY147385,CY147384,CY147383,CY147386
397	China	Beijing	116.407	39.9042	Swine	1992	1992	NA	NA	H1N1	Influenza A virus (A/swine/Beijing/216/1992(H1N1))	61/566	KF057097,KF057104,KF057111,KF057118,KF057125,KF057132,KF057139,KF057146
398	Canada	Alberta	-116.577	53.9333	Avian	1992-12-01	1992	12	1	H1N1	Influenza A virus (A/blue-winged teal/Alberta/141/1992(H1N1))	59/566	CY004545,CY004544,CY004543,CY004539,CY004541,CY014568,CY004540,CY004542
399	United Kingdom	England	-1.17432	52.3555	Swine	1992-01-07	1992	1	7	H1N1	Influenza A virus (A/swine/England/195852/1992(H1N1))	82/566	CY116033,CY116034,CY116035,CY116036,CY116037,CY116038,CY116039,CY116040
400	United Kingdom	England	-1.17432	52.3555	Swine	1992-02-07	1992	2	7	H1N1	Influenza A virus (A/swine/England/200276/1992(H1N1))	83/566	CY116041,CY116042,CY116043,CY116044,CY116045,CY116046,CY116047,CY116048
401	United Kingdom	England	-1.17432	52.3555	Swine	1992-10-17	1992	10	17	H1N1	Influenza A virus (A/swine/England/252411/1992(H1N1))	83/566	CY116055,CY116056,CY116057,CY116058,CY116059,CY116060,CY116061,CY116062
402	New Zealand	Wellington	174.776	-41.2865	Human	1992	1992	NA	NA	H1N1	Influenza A virus (A/Wellington/47/1992(H1N1))	91/566	CY125043,CY125042,CY125041,CY125036,CY125039,CY125038,CY125037,CY125040
403	USA	Iowa	-93.0977	41.878	Avian	1992	1992	NA	NA	H1N1	Influenza A virus (A/turkey/IA/21089-3/1992(H1N1))	59/566	EU743166,EU743165,EU743164,EU743159,EU743162,EU743161,EU743160,EU743163
404	Hong Kong	Hong Kong	114.109	22.3964	Swine	1993-08-17	1993	8	17	H1N1	Influenza A virus (A/swine/Hong Kong/347/1993(H1N1))	64/566	CY084990,CY084991,CY084992,CY084993,CY084994,CY084995,CY084996,CY084997
405	Hong Kong	Hong Kong	114.109	22.3964	Swine	1993-09-13	1993	9	13	H1N1	Influenza A virus (A/swine/Hong Kong/574/1993(H1N1))	64/566	CY084998,CY084999,CY085000,CY085001,CY085002,CY085003,CY085004,CY085005
406	Hong Kong	Hong Kong	114.109	22.3964	Swine	1993-11-10	1993	11	10	H1N1	Influenza A virus (A/swine/Hong Kong/813/1993(H1N1))	65/566	CY085030,CY085031,CY085032,CY085033,CY085034,CY085035,CY085036,CY085037
407	Hong Kong	Hong Kong	114.109	22.3964	Swine	1993-11-10	1993	11	10	H1N1	Influenza A virus (A/swine/Hong Kong/829/1993(H1N1))	64/566	CY085038,CY085039,CY085040,CY085041,CY085042,CY085043,CY085044,CY085045
408	Hong Kong	Hong Kong	114.109	22.3964	Swine	1993-11-25	1993	11	25	H1N1	Influenza A virus (A/swine/Hong Kong/1219/1993(H1N1))	62/566	CY085046,CY085047,CY085048,CY085049,CY085050,CY085051,CY085052,CY085053
409	Hong Kong	Hong Kong	114.109	22.3964	Swine	1993-11-25	1993	11	25	H1N1	Influenza A virus (A/swine/Hong Kong/835/1993(H1N1))	64/566	CY085062,CY085063,CY085064,CY085065,CY085066,CY085067,CY085068,CY085069
410	Hong Kong	Hong Kong	114.109	22.3964	Swine	1993-11-29	1993	11	29	H1N1	Influenza A virus (A/swine/Hong Kong/1286/1993(H1N1))	61/566	CY085070,CY085071,CY085072,CY085073,CY085074,CY085075,CY085076,CY085077
411	Hong Kong	Hong Kong	114.109	22.3964	Swine	1993-12-13	1993	12	13	H1N1	Influenza A virus (A/swine/Hong Kong/1290/1993(H1N1))	62/566	CY085078,CY085079,CY085080,CY085081,CY085082,CY085083,CY085084,CY085085
412	United Kingdom	England	-1.17432	52.3555	Swine	1993-03-05	1993	3	5	H1N1	Influenza A virus (A/swine/England/279053/1993(H1N1))	83/566	CY116079,CY116080,CY116081,CY116082,CY116083,CY116084,CY116085,CY116086
413	United Kingdom	England	-1.17432	52.3555	Swine	1993-04-21	1993	4	21	H1N1	Influenza A virus (A/swine/England/283902/1993(H1N1))	54/566	CY116087,CY116088,CY116089,CY116090,CY116091,CY116092,CY116093,CY116094
414	USA	Indiana	78.9629	20.5937	Avian	1993	1993	NA	NA	H1N1	Influenza A virus (A/quail/IN/38685/1993(H1N1))	59/566	EU735809,EU735808,EU735807,EU735802,EU735805,EU735804,EU735803,EU735806
415	USA	Florida	-81.5158	27.6648	Human	1993	1993	NA	NA	H1N1	Influenza A virus (A/Florida/2/1993(H1N1))	86/566	CY125051,CY125050,CY125049,CY125044,CY125047,CY125046,CY125045,CY125048
416	USA	Ohio	-82.9071	40.4173	Avian	1993-10-15	1993	10	15	H1N1	Influenza A virus (A/black duck/Ohio/95/1993(H1N1))	60/566	CY015450,CY015449,CY015448,CY015443,CY015446,CY015445,CY015444,CY015447
417	USA	Ohio	-82.9071	40.4173	Avian	1993-10-15	1993	10	15	H1N1	Influenza A virus (A/mallard/Ohio/118/1993(H1N1))	62/566	CY018892,CY018891,CY018890,CY018885,CY018888,CY018887,CY018886,CY018889
418	Hong Kong	Hong Kong	114.109	22.3964	Swine	1994-02-24	1994	2	24	H1N1	Influenza A virus (A/swine/Hong Kong/1937/1994(H1N1))	62/566	CY085118,CY085119,CY085120,CY085121,CY087041,CY087042,CY087043,CY087044
419	Hong Kong	Hong Kong	114.109	22.3964	Swine	1994-04-11	1994	4	11	H1N1	Influenza A virus (A/swine/Hong Kong/2422/1994(H1N1))	62/566	CY087053,CY087054,CY087055,CY087056,CY087057,CY087058,CY087059,CY087060
420	Hong Kong	Hong Kong	114.109	22.3964	Swine	1994-04-11	1994	4	11	H1N1	Influenza A virus (A/swine/Hong Kong/2428/1994(H1N1))	62/566	CY087061,CY087062,CY087063,CY087064,CY087065,CY087066,CY087067,CY087068
421	Hong Kong	Hong Kong	114.109	22.3964	Swine	1994-04-18	1994	4	18	H1N1	Influenza A virus (A/swine/Hong Kong/2445/1994(H1N1))	62/566	CY087069,CY087070,CY087071,CY087072,CY087073,CY087074,CY087075,CY087076
422	Hong Kong	Hong Kong	114.109	22.3964	Swine	1994-04-18	1994	4	18	H1N1	Influenza A virus (A/swine/Hong Kong/2461/1994(H1N1))	62/566	CY087077,CY087078,CY087079,CY087080,CY087081,CY087082,CY087083,CY087084
423	Hong Kong	Hong Kong	114.109	22.3964	Swine	1994-04-25	1994	4	25	H1N1	Influenza A virus (A/swine/Hong Kong/2507/1994(H1N1))	62/566	CY087093,CY087094,CY087095,CY087096,CY087097,CY087098,CY087099,CY087100
424	Hong Kong	Hong Kong	114.109	22.3964	Swine	1994-04-25	1994	4	25	H1N1	Influenza A virus (A/swine/Hong Kong/2518/1994(H1N1))	62/566	CY087101,CY087102,CY087103,CY087104,CY087105,CY087106,CY087107,CY087108
425	United Kingdom	England	-1.17432	52.3555	Swine	1994-01-03	1994	1	3	H1N1	Influenza A virus (A/swine/England/410711/1994(H1N1))	82/566	CY116164,CY116165,CY116166,CY116167,CY116168,CY116169,CY116170,CY116171
426	United Kingdom	England	-1.17432	52.3555	Swine	1994-02-07	1994	2	7	H1N1	Influenza A virus (A/swine/England/425742/1994(H1N1))	82/566	CY116180,CY116181,CY116182,CY116183,CY116184,CY116185,CY116186,CY116187
427	Italy	Italy	12.5674	41.8719	Swine	1994	1994	NA	NA	H1N1	Influenza A virus (A/swine/Italy/1369-7/1994(H1N1))	89/566	CY098497,CY098498,CY098499,CY098500,CY098501,CY098502,CY098503,CY098504
428	USA	Delaware Bay	-75.2479	39.1202	Avian	1994-05-22	1994	5	22	H1N1	Influenza A virus (A/ruddy turnstone/Delaware Bay/123/1994(H1N1))	62/566	CY101941,CY101940,CY101939,CY101934,CY101937,CY101936,CY101935,CY101938
429	USA	Delaware Bay	-75.2479	39.1202	Avian	1994-05-22	1994	5	22	H1N1	Influenza A virus (A/ruddy turnstone/Delaware Bay/82/1994(H1N1))	61/566	CY136768,CY136767,CY136766,CY136761,CY136764,CY136763,CY136762,CY136765
430	USA	Delaware Bay	-75.2479	39.1202	Avian	1994-05-23	1994	5	23	H1N1	Influenza A virus (A/red knot/Delaware Bay/221/1994(H1N1))	62/566	CY136855,CY136854,CY136853,CY136848,CY136851,CY136850,CY136849,CY136852
431	USA	New York	-91.8318	35.2011	Avian	1994	1994	NA	NA	H1N1	Influenza A virus (A/duck/NY/13152-13/1994(H1N1))	63/566	EU026109,EU026108,EU026107,EU026102,EU026105,EU026104,EU026103,EU026106
432	Italy	Siena	11.3308	43.3188	Human	1995-12-19	1995	12	19	H1N1	Influenza A virus (A/Siena/14/1995(H1N1))	93/566	CY036846,CY036845,CY036844,CY036839,CY036842,CY036841,CY036840,CY036843
433	China	Shengzhen	114.058	22.5431	Human	1995	1995	NA	NA	H1N1	Influenza A virus (A/Shengzhen/227/1995(H1N1))	91/566	CY125059,CY125058,CY125057,CY125052,CY125055,CY125054,CY125053,CY125056
434	China	Beijing	116.407	39.9042	Human	1995	1995	NA	NA	H1N1	Influenza A virus (A/Beijing/262/1995(H1N1))	90/566	CY033621,CY033620,CY033619,CY033614,CY033617,CY033616,CY033615,CY033618
435	United Kingdom	England	-1.17432	52.3555	Swine	1995-10-21	1995	10	21	H1N1	Influenza A virus (A/swine/England/745769/1995(H1N1))	86/566	CY116288,CY116289,CY116290,CY116291,CY116292,CY116293,CY116294,CY116295
436	United Kingdom	England	-1.17432	52.3555	Swine	1995-12-04	1995	12	4	H1N1	Influenza A virus (A/swine/England/771270/1995(H1N1))	88/566	CY116296,CY116297,CY116298,CY116299,CY116300,CY116301,CY116302,CY116303
437	USA	New Jersey	127.767	35.9078	Avian	1995	1995	NA	NA	H1N1	Influenza A virus (A/duck/NJ/7717-70/1995(H1N1))	60/566	EU026117,EU026116,EU026115,EU026110,EU026113,EU026112,EU026111,EU026114
438	Germany	Bayern	153.025	-27.4698	Human	1995	1995	NA	NA	H1N1	Influenza A virus (A/Bayern/7/1995(H1N1))	91/566	CY242098,CY242097,CY242096,CY242091,CY242094,CY242093,CY242092,CY242095
439	USA	New York	-74.0059	40.7128	Human	1995-05-02	1995	5	2	H1N1	Influenza A virus (A/New York/694/1995(H1N1))	94/566	CY015539,CY015538,CY015537,CY015532,CY015535,CY015534,CY015533,CY015536
440	USA	New York	-74.0059	40.7128	Human	1995-07-31	1995	7	31	H1N1	Influenza A virus (A/New York/656/1995(H1N1))	89/566	CY013310,CY013309,CY013308,CY013303,CY013306,CY013305,CY013304,CY013307
441	USA	New York	-74.0059	40.7128	Human	1995-11-15	1995	11	15	H1N1	Influenza A virus (A/New York/604/1995(H1N1))	94/566	CY010491,CY010490,CY010489,CY010484,CY010487,CY010486,CY010485,CY010488
442	USA	New York	-74.0059	40.7128	Human	1995-11-16	1995	11	16	H1N1	Influenza A virus (A/New York/627/1995(H1N1))	92/566	CY010547,CY010546,CY010545,CY010540,CY010543,CY010542,CY010541,CY010544
443	USA	New York	-74.0059	40.7128	Human	1995-11-28	1995	11	28	H1N1	Influenza A virus (A/New York/644/1995(H1N1))	93/566	CY010747,CY010746,CY010745,CY010740,CY010743,CY010742,CY010741,CY010744
444	USA	New York	-74.0059	40.7128	Human	1995-11-30	1995	11	30	H1N1	Influenza A virus (A/New York/615/1995(H1N1))	93/566	CY010515,CY010514,CY010513,CY010508,CY010511,CY010510,CY010509,CY010512
445	USA	New York	-74.0059	40.7128	Human	1995-12-02	1995	12	2	H1N1	Influenza A virus (A/New York/651/1995(H1N1))	92/566	CY010835,CY010834,CY010833,CY010828,CY010831,CY010830,CY010829,CY010832
446	USA	New York	-74.0059	40.7128	Human	1995-12-04	1995	12	4	H1N1	Influenza A virus (A/New York/629/1995(H1N1))	92/566	CY011807,CY011806,CY011805,CY011800,CY011803,CY011802,CY011801,CY011804
447	USA	New York	-74.0059	40.7128	Human	1995-12-06	1995	12	6	H1N1	Influenza A virus (A/New York/638/1995(H1N1))	92/566	CY010827,CY010826,CY010825,CY010820,CY010823,CY010822,CY010821,CY010824
448	USA	New York	-74.0059	40.7128	Human	1995-12-08	1995	12	8	H1N1	Influenza A virus (A/New York/607/1995(H1N1))	92/566	CY010507,CY010506,CY010505,CY010500,CY010503,CY010502,CY010501,CY010504
449	USA	New York	-74.0059	40.7128	Human	1995-12-11	1995	12	11	H1N1	Influenza A virus (A/New York/643/1995(H1N1))	92/566	CY013286,CY013285,CY013284,CY013279,CY013282,CY013281,CY013280,CY013283
450	USA	New York	-74.0059	40.7128	Human	1995-12-11	1995	12	11	H1N1	Influenza A virus (A/New York/649/1995(H1N1))	94/566	CY011287,CY011286,CY011285,CY011280,CY011283,CY011282,CY011281,CY011284
451	USA	New York	-74.0059	40.7128	Human	1995-12-12	1995	12	12	H1N1	Influenza A virus (A/New York/645/1995(H1N1))	92/566	CY011279,CY011278,CY011277,CY011272,CY011275,CY011274,CY011273,CY011276
452	USA	New York	-74.0059	40.7128	Human	1995-12-13	1995	12	13	H1N1	Influenza A virus (A/New York/614/1995(H1N1))	94/566	CY010811,CY010810,CY010809,CY010804,CY010807,CY010806,CY010805,CY010808
453	USA	New York	-74.0059	40.7128	Human	1995-12-14	1995	12	14	H1N1	Influenza A virus (A/New York/605/1995(H1N1))	92/566	CY010499,CY010498,CY010497,CY010492,CY010495,CY010494,CY010493,CY010496
454	USA	New York	-74.0059	40.7128	Human	1995-12-15	1995	12	15	H1N1	Influenza A virus (A/New York/633/1995(H1N1))	92/566	CY016970,CY016969,CY016968,CY016963,CY016966,CY016965,CY016964,CY016967
455	USA	New York	-74.0059	40.7128	Human	1995-12-15	1995	12	15	H1N1	Influenza A virus (A/New York/650/1995(H1N1))	91/566	CY012879,CY012878,CY012877,CY012872,CY012875,CY012874,CY012873,CY012876
456	USA	New York	-74.0059	40.7128	Human	1995-12-18	1995	12	18	H1N1	Influenza A virus (A/New York/616/1995(H1N1))	92/566	CY013878,CY013877,CY013876,CY013871,CY013874,CY013873,CY013872,CY013875
457	USA	New York	-74.0059	40.7128	Human	1995-12-23	1995	12	23	H1N1	Influenza A virus (A/New York/620/1995(H1N1))	92/566	CY010531,CY010530,CY010529,CY010524,CY010527,CY010526,CY010525,CY010528
458	USA	New York	-74.0059	40.7128	Human	1995-12-27	1995	12	27	H1N1	Influenza A virus (A/New York/621/1995(H1N1))	92/566	CY010539,CY010538,CY010537,CY010532,CY010535,CY010534,CY010533,CY010536
459	USA	New York	-74.0059	40.7128	Human	1995-12-27	1995	12	27	H1N1	Influenza A virus (A/New York/642/1995(H1N1))	92/566	CY012871,CY012870,CY012869,CY012864,CY012867,CY012866,CY012865,CY012868
460	France	OMS	-75.5805	40.6309	Swine	1995	1995	NA	NA	H1N1	Influenza A virus (A/swine/OMS/2111/1995(H1N1))	89/566	CY116393,CY116394,CY116395,CY116396,CY116397,CY116398,CY116399,CY116400
461	France	OMS	-75.5805	40.6309	Swine	1995	1995	NA	NA	H1N1	Influenza A virus (A/swine/OMS/2112/1995(H1N1))	86/566	CY116401,CY116402,CY116403,CY116404,CY116405,CY116406,CY116407,CY116408
462	LAB	Puerto Rico/Beijing	-84.6297	39.8268	Human	1995	1995	NA	NA	H1N1	Influenza A virus (A/X-127(Puerto Rico/8/1934-Beijing/262/1995)(H1N1))	91/566	CY044316,CY044315,CY044314,CY044309,CY044312,CY044311,CY044310,CY044313
463	China	Nanchang	115.858	28.6829	Human	1996	1996	NA	NA	H1N1	Influenza A virus (A/Nanchang/11/1996(H1N1))	91/566	CY016243,CY016242,CY016241,CY016236,CY016239,CY016238,CY016237,CY016240
464	China	Nanchang	115.858	28.6829	Human	1996	1996	NA	NA	H1N1	Influenza A virus (A/Nanchang/13/1996(H1N1))	90/566	CY013820,CY013819,CY013818,CY013813,CY013816,CY013815,CY013814,CY013817
465	China	Nanchang	115.858	28.6829	Human	1996	1996	NA	NA	H1N1	Influenza A virus (A/Nanchang/14/1996(H1N1))	91/566	CY017018,CY017017,CY017016,CY017011,CY017014,CY017013,CY017012,CY017015
466	China	Nanchang	115.858	28.6829	Human	1996	1996	NA	NA	H1N1	Influenza A virus (A/Nanchang/15/1996(H1N1))	91/566	CY013828,CY013827,CY013826,CY013821,CY013824,CY013823,CY013822,CY013825
467	China	Nanchang	115.858	28.6829	Human	1996	1996	NA	NA	H1N1	Influenza A virus (A/Nanchang/16/1996(H1N1))	91/566	CY013836,CY013835,CY013834,CY013829,CY013832,CY013831,CY013830,CY013833
468	China	Nanchang	115.858	28.6829	Human	1996	1996	NA	NA	H1N1	Influenza A virus (A/Nanchang/17/1996(H1N1))	91/566	CY013844,CY013843,CY013842,CY013837,CY013840,CY013839,CY013838,CY013841
469	China	Nanchang	115.858	28.6829	Human	1996	1996	NA	NA	H1N1	Influenza A virus (A/Nanchang/19/1996(H1N1))	90/566	CY013852,CY013851,CY013850,CY013845,CY013848,CY013847,CY013846,CY013849
470	China	Nanchang	115.858	28.6829	Human	1996	1996	NA	NA	H1N1	Influenza A virus (A/Nanchang/21/1996(H1N1))	90/566	CY016059,CY016058,CY016057,CY016052,CY016055,CY016054,CY016053,CY016056
471	China	Nanchang	115.858	28.6829	Human	1996	1996	NA	NA	H1N1	Influenza A virus (A/Nanchang/23/1996(H1N1))	90/566	CY016251,CY016250,CY016249,CY016244,CY016247,CY016246,CY016245,CY016248
472	China	Nanchang	115.858	28.6829	Human	1996	1996	NA	NA	H1N1	Influenza A virus (A/Nanchang/26/1996(H1N1))	90/566	CY013860,CY013859,CY013858,CY013853,CY013856,CY013855,CY013854,CY013857
473	China	Nanchang	115.858	28.6829	Human	1996	1996	NA	NA	H1N1	Influenza A virus (A/Nanchang/8/1996(H1N1))	91/566	CY016235,CY016234,CY016233,CY016228,CY016231,CY016230,CY016229,CY016232
474	China	Nanchang	115.858	28.6829	Human	1996	1996	NA	NA	H1N1	Influenza A virus (A/Nanchang/9/1996(H1N1))	90/566	CY017010,CY017009,CY017008,CY017003,CY017006,CY017005,CY017004,CY017007
475	Canada	Alberta	-116.577	53.9333	Avian	1996-08-02	1996	8	2	H1N1	Influenza A virus (A/pintail/Alberta/140/1996(H1N1))	60/566	CY136943,CY136942,CY136941,CY136936,CY136939,CY136938,CY136937,CY136940
476	Canada	Alberta	-116.577	53.9333	Avian	1996-08-26	1996	8	26	H1N1	Influenza A virus (A/mallard/Alberta/267/1996(H1N1))	60/566	KF424095,KF424096,KF424097,KF424098,KF424099,KF424100,KF424101,KF424102
477	United Kingdom	England	-1.17432	52.3555	Swine	1996-10-25	1996	10	25	H1N1	Influenza A virus (A/swine/England/636804/1996(H1N1))	86/566	CY116249,CY116250,CY116251,CY116252,CY116253,CY116254,CY116255,CY116256
478	Taiwan	Taiwan	120.961	23.6978	Human	1996	1996	NA	NA	H1N1	Influenza A virus (A/Taiwan/0130/1996(H1N1))	93/566	DQ415283,DQ415294,DQ415305,DQ415316,DQ415327,DQ415338,DQ415349,DQ415360
479	China	Shanghai	121.474	31.2304	Human	1996	1996	NA	NA	H1N1	Influenza A virus (A/Shanghai/8/1996(H1N1))	91/566	CY125067,CY125066,CY125065,CY125060,CY125063,CY125062,CY125061,CY125064
480	USA	New York	-74.0059	40.7128	Human	1996-01-02	1996	1	2	H1N1	Influenza A virus (A/New York/640/1996(H1N1))	93/566	CY010851,CY010850,CY010849,CY010844,CY010847,CY010846,CY010845,CY010848
481	USA	New York	-74.0059	40.7128	Human	1996-01-02	1996	1	2	H1N1	Influenza A virus (A/New York/653/1996(H1N1))	92/566	CY010843,CY010842,CY010841,CY010836,CY010839,CY010838,CY010837,CY010840
482	USA	New York	-74.0059	40.7128	Human	1996-02-08	1996	2	8	H1N1	Influenza A virus (A/New York/626/1996(H1N1))	92/566	CY011799,CY011798,CY011797,CY011792,CY011795,CY011794,CY011793,CY011796
483	USA	Memphis	-90.049	35.1495	Human	1996	1996	NA	NA	H1N1	Influenza A virus (A/Memphis/10/1996(H1N1))	93/566	CY019802,CY019801,CY019800,CY019795,CY019798,CY019797,CY019796,CY019799
484	USA	Memphis	-90.049	35.1495	Human	1996	1996	NA	NA	H1N1	Influenza A virus (A/Memphis/11/1996(H1N1))	92/566	CY019810,CY019809,CY019808,CY019803,CY019806,CY019805,CY019804,CY019807
485	USA	Memphis	-90.049	35.1495	Human	1996	1996	NA	NA	H1N1	Influenza A virus (A/Memphis/13/1996(H1N1))	94/566	CY019874,CY019873,CY019872,CY019867,CY019870,CY019869,CY019868,CY019871
486	USA	Memphis	-90.049	35.1495	Human	1996	1996	NA	NA	H1N1	Influenza A virus (A/Memphis/14/1996(H1N1))	92/566	CY020260,CY020259,CY020258,CY020253,CY020256,CY020255,CY020254,CY020257
487	USA	Memphis	-90.049	35.1495	Human	1996	1996	NA	NA	H1N1	Influenza A virus (A/Memphis/15/1996(H1N1))	93/566	CY021012,CY021011,CY021010,CY021005,CY021008,CY021007,CY021006,CY021009
488	USA	Memphis	-90.049	35.1495	Human	1996	1996	NA	NA	H1N1	Influenza A virus (A/Memphis/2/1996(H1N1))	92/566	CY019116,CY019115,CY019114,CY019109,CY019112,CY019111,CY019110,CY019113
489	USA	Memphis	-90.049	35.1495	Human	1996	1996	NA	NA	H1N1	Influenza A virus (A/Memphis/3/1996(H1N1))	92/566	CY019124,CY019123,CY019122,CY019117,CY019120,CY019119,CY019118,CY019121
490	USA	Memphis	-90.049	35.1495	Human	1996	1996	NA	NA	H1N1	Influenza A virus (A/Memphis/5/1996(H1N1))	95/566	CY019132,CY019131,CY019130,CY019125,CY019128,CY019127,CY019126,CY019129
491	USA	Memphis	-90.049	35.1495	Human	1996	1996	NA	NA	H1N1	Influenza A virus (A/Memphis/6/1996(H1N1))	92/566	CY019794,CY019793,CY019792,CY019787,CY019790,CY019789,CY019788,CY019791
492	USA	Memphis	-90.049	35.1495	Human	1996	1996	NA	NA	H1N1	Influenza A virus (A/Memphis/7/1996(H1N1))	92/566	CY019140,CY019139,CY019138,CY019133,CY019136,CY019135,CY019134,CY019137
493	Malaysia	Malaysia	101.976	4.21048	Human	1997-01-16	1997	1	16	H1N1	Influenza A virus (A/Malaysia/11641/1997(H1N1))	92/566	CY119073,CY119072,CY119071,CY119066,CY119069,CY119068,CY119067,CY119070
494	Malaysia	Malaysia	101.976	4.21048	Human	1997-01-16	1997	1	16	H1N1	Influenza A virus (A/Malaysia/11642/1997(H1N1))	92/566	CY119081,CY119080,CY119079,CY119074,CY119077,CY119076,CY119075,CY119078
495	Malaysia	Malaysia	101.976	4.21048	Human	1997-05-07	1997	5	7	H1N1	Influenza A virus (A/Malaysia/12530/1997(H1N1))	94/566	CY117751,CY117750,CY117749,CY117744,CY117747,CY117746,CY117745,CY117748
496	Malaysia	Malaysia	101.976	4.21048	Human	1997-12-31	1997	12	31	H1N1	Influenza A virus (A/Malaysia/14817/1997(H1N1))	92/566	CY119121,CY119120,CY119119,CY119114,CY119117,CY119116,CY119115,CY119118
497	United Kingdom	England	-1.17432	52.3555	Swine	1997-04-24	1997	4	24	H1N1	Influenza A virus (A/swine/England/101692/1997(H1N1))	86/566	CY115932,CY115933,CY115934,CY115935,CY115936,CY115937,CY115938,CY115939
498	United Kingdom	England	-1.17432	52.3555	Swine	1997-12-18	1997	12	18	H1N1	Influenza A virus (A/swine/England/167655/1997(H1N1))	86/566	CY116001,CY116002,CY116003,CY116004,CY116005,CY116006,CY116007,CY116008
499	Taiwan	TW	120.961	23.6978	Human	1997	1997	NA	NA	H1N1	Influenza A virus (A/TW/3355/1997(H1N1))	94/566	DQ415284,DQ415295,DQ415306,DQ415317,DQ415328,DQ415339,DQ415350,DQ415361
500	China	Shanghai	121.474	31.2304	Human	1997	1997	NA	NA	H1N1	Influenza A virus (A/Shanghai/2/1997(H1N1))	90/566	CY125083,CY125082,CY125081,CY125076,CY125079,CY125078,CY125077,CY125080
501	South Africa	Johannesburg	28.0473	-26.2041	Human	1997	1997	NA	NA	H1N1	Influenza A virus (A/Johannesburg/159/1997(H1N1))	90/566	CY125075,CY125074,CY125073,CY125068,CY125071,CY125070,CY125069,CY125072
502	Malaysia	Malaysia	101.976	4.21048	Human	1998-01-27	1998	1	27	H1N1	Influenza A virus (A/Malaysia/15042/1998(H1N1))	94/566	CY119129,CY119128,CY119127,CY119122,CY119125,CY119124,CY119123,CY119126
503	Canada	Alberta	-116.577	53.9333	Avian	1998-08-06	1998	8	6	H1N1	Influenza A virus (A/mallard/Alberta/119/1998(H1N1))	59/566	KF424175,KF424176,KF424177,KF424178,KF424179,KF424180,KF424181,KF424182,CY136980,CY136979,CY136978,CY136973,CY136976,CY136975,CY136974,CY136977
504	Canada	Alberta	-116.577	53.9333	Avian	1998-08-08	1998	8	8	H1N1	Influenza A virus (A/mallard/Alberta/211/1998(H1N1))	59/566	CY103740,CY103739,CY103738,CY103733,CY103736,CY103735,CY103734,CY103737
505	United Kingdom	England	-1.17432	52.3555	Swine	1998-03-04	1998	3	4	H1N1	Influenza A virus (A/swine/England/193667/1998(H1N1))	85/566	CY116025,CY116026,CY116027,CY116028,CY116029,CY116030,CY116031,CY116032
506	United Kingdom	England	-1.17432	52.3555	Swine	1998-06-17	1998	6	17	H1N1	Influenza A virus (A/swine/England/26029/1998(H1N1))	86/566	CY116071,CY116072,CY116073,CY116074,CY116075,CY116076,CY116077,CY116078
507	United Kingdom	England	-1.17432	52.3555	Swine	1998-11-19	1998	11	19	H1N1	Influenza A virus (A/swine/England/68327/1998(H1N1))	81/566	CY116273,CY116274,CY116275,CY116276,CY116277,CY116278,CY116279,CY116280
508	Italy	Italy	12.5674	41.8719	Swine	1998	1998	NA	NA	H1N1	Influenza A virus (A/swine/Italy/1513-1/1998(H1N1))	89/566	CY116455,CY116456,CY116457,CY116458,CY116459,CY116460,CY116461,CY116462
509	Czech Republic	Ostrava	18.2625	49.8209	Human	1998	1998	NA	NA	H1N1	Influenza A virus (A/Ostrava/801/1998(H1N1))	90/566	CY125099,CY125098,CY125097,CY125092,CY125095,CY125094,CY125093,CY125096
510	Canada	Alberta	23.5556	46.1559	Avian	1998-08-11	1998	8	11	H1N1	Influenza A virus (A/mallard/Alberta/201/1998(H1N1))	58/566	CY004514,CY004513,CY004512,CY004507,CY004510,CY004509,CY004508,CY004511,KF424047,KF424048,KF424049,KF424050,KF424051,KF424052,KF424053,KF424054
511	Russia	Moscow	37.6173	55.7558	Human	1998	1998	NA	NA	H1N1	Influenza A virus (A/Moscow/13/1998(H1N1))	92/566	CY125091,CY125090,CY125089,CY125084,CY125087,CY125086,CY125085,CY125088
512	USA	unknown	-74.0059	40.7128	NONE	1998	1998	NA	NA	H1N1	Influenza A virus (A/unknown/New York/1971-40/1998(H1N1))	64/566	GQ257411,GQ257410,GQ257409,GQ257404,GQ257407,GQ257406,GQ257405,GQ257408
513	Hong Kong	Hong Kong	114.109	22.3964	Swine	1999-12-21	1999	12	21	H1N1	Influenza A virus (A/swine/Hong Kong/5683/1999(H1N1))	65/566	CY087133,CY087134,CY087135,CY087136,CY087137,CY087138,CY087139,CY087140
514	China	Nanchang	115.858	28.6829	Human	1999	1999	NA	NA	H1N1	Influenza A virus (A/Nanchang/16A/1999(H1N1))	89/566	CY125019,CY125018,CY125017,CY125012,CY125015,CY125014,CY125013,CY125016
515	United Kingdom	England	-1.17432	52.3555	Swine	1999-06-16	1999	6	16	H1N1	Influenza A virus (A/swine/England/35320/1999(H1N1))	91/566	CY116116,CY116117,CY116118,CY116119,CY116120,CY116121,CY116122,CY116123
516	United Kingdom	England	-1.17432	52.3555	Swine	1999-11-12	1999	11	12	H1N1	Influenza A virus (A/swine/England/57610/1999(H1N1))	84/566	CY116219,CY116220,CY116221,CY116222,CY116223,CY116224,CY116225,CY116226
517	Taiwan	Taiwan	120.961	23.6978	Human	1999-12-31	1999	12	31	H1N1	Influenza A virus (A/Taiwan/5072/1999(H1N1))	91/566	CY040145,CY040144,CY040143,CY040138,CY040141,CY040140,CY040139,CY040142
518	Taiwan	Taiwan	120.961	23.6978	Human	1999	1999	NA	NA	H1N1	Influenza A virus (A/Taiwan/4845/1999(H1N1))	89/566	DQ415285,DQ415296,DQ415307,DQ415318,DQ415329,DQ415340,DQ415351,DQ415362
519	Japan	Shimane	133.05	35.4723	Avian	1999	1999	NA	NA	H1N1	Influenza A virus (A/duck/Shimane/188/1999(H1N1))	58/566	CY091589,CY091590,CY091591,CY091592,CY091593,CY091594,CY091595,CY091596
520	Australia	New South Wales	146.921	-31.2532	Human	1999	1999	NA	NA	H1N1	Influenza A virus (A/New South Wales/18/1999(H1N1))	90/566	CY016650,CY016649,CY016648,CY016643,CY016646,CY016645,CY016644,CY016647
521	Australia	New South Wales	146.921	-31.2532	Human	1999	1999	NA	NA	H1N1	Influenza A virus (A/New South Wales/24/1999(H1N1))	89/566	CY017130,CY017129,CY017128,CY017123,CY017126,CY017125,CY017124,CY017127
522	Netherlands	Netherlands	-147.718	64.824	Avian	1999-09-22	1999	9	22	H1N1	Influenza A virus (A/mallard duck/Netherlands/8/1999(H1N1))	60/566	MF682792,MF682641,MF682854,MF682808,MF682691,MF682861,MF682873,MF682690,MF682876
523	France	Ille et Vilaine	-1.53007	48.2292	Swine	1999	1999	NA	NA	H1N1	Influenza A virus (A/swine/Ille et Vilaine/1455/1999(H1N1))	93/566	CY116377,CY116378,CY116379,CY116380,CY116381,CY116382,CY116383,CY116384
524	New Caledonia	New Caledonia	165.618	-20.9043	Human	1999	1999	NA	NA	H1N1	Influenza A virus (A/New Caledonia/20/1999(H1N1))	90/566	DQ508854,DQ508855,DQ508856,DQ508857,DQ508858,DQ508859,DQ508860,DQ508861,CY033629,CY033628,CY033627,CY033622,CY033625,CY033624,CY033623,CY033626
525	New Caledonia	New Caledonia	165.618	-20.9043	Human	1999	1999	NA	NA	H1N1	Influenza A virus (A/New Caledonia/20-JY2/1999(H1N1))	90/566	CY147325,CY147324,CY147323,CY147318,CY147321,CY147320,CY147319,CY147322
526	Netherlands	Netherlands	5.29127	52.1326	Avian	1999	1999	NA	NA	H1N1	Influenza A virus (A/mallard/Netherlands/10-Cam/1999(H1N1))	62/566	KC209512,KC209513,KC209514,KC209515,KC209516,KC209517,KC209518,KC209519
527	LAB	New Caledonia	-74.0559	40.7345	Reassortant	1999	1999	NA	NA	H1N1	Influenza A virus (A/reassortant/X-139(X-31B x New Caledonia/20/1999)(H1N1))	564/716	CY121399,CY121397,CY121398,CY121396,CY121389,CY121392,CY121393,CY121391,CY121390,CY121394,CY121395,KJ942815,KJ942814,KJ942813,KJ942808,KJ942811,KJ942810,KJ942809,KJ942812
528	USA	Ohio	-82.9071	40.4173	Avian	1999-10-16	1999	10	16	H1N1	Influenza A virus (A/mallard/Ohio/56/1999(H1N1))	59/566	CY012831,CY012830,CY012829,CY012824,CY012827,CY012826,CY012825,CY012828
529	USA	Ohio	-82.9071	40.4173	Avian	1999-10-16	1999	10	16	H1N1	Influenza A virus (A/pintail/Ohio/25/1999(H1N1))	59/566	CY017732,CY017731,CY017730,CY017725,CY017728,CY017727,CY017726,CY017729
530	USA	Ohio	-82.9071	40.4173	Avian	1999-10-23	1999	10	23	H1N1	Influenza A virus (A/green-winged teal/Ohio/72/1999(H1N1))	59/566	CY017724,CY017723,CY017722,CY017717,CY017720,CY017719,CY017718,CY017721
531	USA	Ohio	-82.9071	40.4173	Avian	1999-10-23	1999	10	23	H1N1	Influenza A virus (A/mallard/Ohio/66/1999(H1N1))	59/566	CY016962,CY016961,CY016960,CY016955,CY016958,CY016957,CY016956,CY016959
532	Thailand	Bangkok	100.502	13.7563	Human	2000	2000	NA	NA	H1N1	Influenza A virus (A/Bangkok/163/2000(H1N1))	91/566	CY125115,CY125114,CY125113,CY125108,CY125111,CY125110,CY125109,CY125112
533	Malaysia	Malaysia	101.976	4.21048	Human	2000-04-24	2000	4	24	H1N1	Influenza A virus (A/Malaysia/14075/2000(H1N1))	89/566	CY119105,CY119104,CY119103,CY119098,CY119101,CY119100,CY119099,CY119102
534	Malaysia	Malaysia	101.976	4.21048	Human	2000-05-04	2000	5	4	H1N1	Influenza A virus (A/Malaysia/14210/2000(H1N1))	89/566	CY119113,CY119112,CY119111,CY119106,CY119109,CY119108,CY119107,CY119110
535	Malaysia	Malaysia	101.976	4.21048	Human	2000-06-08	2000	6	8	H1N1	Influenza A virus (A/Malaysia/14458/2000(H1N1))	89/566	CY119097,CY119096,CY119095,CY119090,CY119093,CY119092,CY119091,CY119094
536	New Zealand	Canterbury	1.07891	51.2802	Human	2000-06-20	2000	6	20	H1N1	Influenza A virus (A/Canterbury/5/2000(H1N1))	90/566	CY009547,CY009546,CY009545,CY009540,CY009543,CY009542,CY009541,CY009544
537	New Zealand	Canterbury	1.07891	51.2802	Human	2000-07-17	2000	7	17	H1N1	Influenza A virus (A/Canterbury/9/2000(H1N1))	91/566	CY009947,CY009946,CY009945,CY009940,CY009943,CY009942,CY009941,CY009944
538	New Zealand	Canterbury	1.07891	51.2802	Human	2000-07-18	2000	7	18	H1N1	Influenza A virus (A/Canterbury/8/2000(H1N1))	90/566	CY010387,CY010386,CY010385,CY010380,CY010383,CY010382,CY010381,CY010384
539	New Zealand	Canterbury	1.07891	51.2802	Human	2000-07-20	2000	7	20	H1N1	Influenza A virus (A/Canterbury/7/2000(H1N1))	91/566	CY009771,CY009770,CY009769,CY009764,CY009767,CY009766,CY009765,CY009768
540	New Zealand	Canterbury	1.07891	51.2802	Human	2000-07-24	2000	7	24	H1N1	Influenza A virus (A/Canterbury/51/2000(H1N1))	90/566	CY010115,CY010114,CY010113,CY010108,CY010111,CY010110,CY010109,CY010112
541	New Zealand	Canterbury	1.07891	51.2802	Human	2000-07-27	2000	7	27	H1N1	Influenza A virus (A/Canterbury/48/2000(H1N1))	90/566	CY011783,CY011782,CY011781,CY011776,CY011779,CY011778,CY011777,CY011780
542	New Zealand	Canterbury	1.07891	51.2802	Human	2000-08-03	2000	8	3	H1N1	Influenza A virus (A/Canterbury/23/2000(H1N1))	91/566	CY009763,CY009762,CY009761,CY009756,CY009759,CY009758,CY009757,CY009760
543	New Zealand	Canterbury	1.07891	51.2802	Human	2000-08-14	2000	8	14	H1N1	Influenza A virus (A/Canterbury/27/2000(H1N1))	90/566	CY010107,CY010106,CY010105,CY010100,CY010103,CY010102,CY010101,CY010104
544	New Zealand	Canterbury	1.07891	51.2802	Human	2000-08-15	2000	8	15	H1N1	Influenza A virus (A/Canterbury/28/2000(H1N1))	90/566	CY009195,CY009194,CY009193,CY009188,CY009191,CY009190,CY009189,CY009192
545	New Zealand	Canterbury	1.07891	51.2802	Human	2000-08-16	2000	8	16	H1N1	Influenza A virus (A/Canterbury/30/2000(H1N1))	90/566	CY009187,CY009186,CY009185,CY009180,CY009183,CY009182,CY009181,CY009184
546	New Zealand	Canterbury	1.07891	51.2802	Human	2000-08-22	2000	8	22	H1N1	Influenza A virus (A/Canterbury/34/2000(H1N1))	91/566	CY009235,CY009234,CY009233,CY009228,CY009231,CY009230,CY009229,CY009232
547	New Zealand	Canterbury	1.07891	51.2802	Human	2000-08-22	2000	8	22	H1N1	Influenza A virus (A/Canterbury/36/2000(H1N1))	90/566	CY009203,CY009202,CY009201,CY009196,CY009199,CY009198,CY009197,CY009200
548	New Zealand	Canterbury	1.07891	51.2802	Human	2000-08-23	2000	8	23	H1N1	Influenza A virus (A/Canterbury/41/2000(H1N1))	90/566	CY009835,CY009834,CY009833,CY009828,CY009831,CY009830,CY009829,CY009832
549	New Zealand	Canterbury	1.07891	51.2802	Human	2000-08-29	2000	8	29	H1N1	Influenza A virus (A/Canterbury/100/2000(H1N1))	90/566	CY010139,CY010138,CY010137,CY010132,CY010135,CY010134,CY010133,CY010136
550	New Zealand	Canterbury	1.07891	51.2802	Human	2000-08-30	2000	8	30	H1N1	Influenza A virus (A/Canterbury/58/2000(H1N1))	90/566	CY010123,CY010122,CY010121,CY010116,CY010119,CY010118,CY010117,CY010120
551	New Zealand	Canterbury	1.07891	51.2802	Human	2000-08-31	2000	8	31	H1N1	Influenza A virus (A/Canterbury/43/2000(H1N1))	90/566	CY010099,CY010098,CY010097,CY010092,CY010095,CY010094,CY010093,CY010096
552	New Zealand	Canterbury	1.07891	51.2802	Human	2000-09-02	2000	9	2	H1N1	Influenza A virus (A/Canterbury/65/2000(H1N1))	90/566	CY009555,CY009554,CY009553,CY009548,CY009551,CY009550,CY009549,CY009552
553	New Zealand	Canterbury	1.07891	51.2802	Human	2000-09-04	2000	9	4	H1N1	Influenza A virus (A/Canterbury/57/2000(H1N1))	90/566	CY009851,CY009850,CY009849,CY009844,CY009847,CY009846,CY009845,CY009848
554	New Zealand	Canterbury	1.07891	51.2802	Human	2000-09-06	2000	9	6	H1N1	Influenza A virus (A/Canterbury/54/2000(H1N1))	90/566	CY010131,CY010130,CY010129,CY010124,CY010127,CY010126,CY010125,CY010128
555	New Zealand	Canterbury	1.07891	51.2802	Human	2000-09-06	2000	9	6	H1N1	Influenza A virus (A/Canterbury/60/2000(H1N1))	90/566	CY009827,CY009826,CY009825,CY009820,CY009823,CY009822,CY009821,CY009824
556	New Zealand	Canterbury	1.07891	51.2802	Human	2000-09-06	2000	9	6	H1N1	Influenza A virus (A/Canterbury/63/2000(H1N1))	90/566	CY010395,CY010394,CY010393,CY010388,CY010391,CY010390,CY010389,CY010392
557	New Zealand	Canterbury	1.07891	51.2802	Human	2000-09-18	2000	9	18	H1N1	Influenza A virus (A/Canterbury/76/2000(H1N1))	90/566	CY009795,CY009794,CY009793,CY009788,CY009791,CY009790,CY009789,CY009792
558	New Zealand	Canterbury	1.07891	51.2802	Human	2000-09-21	2000	9	21	H1N1	Influenza A virus (A/Canterbury/79/2000(H1N1))	91/566	CY009803,CY009802,CY009801,CY009796,CY009799,CY009798,CY009797,CY009800
559	New Zealand	Canterbury	1.07891	51.2802	Human	2000-09-26	2000	9	26	H1N1	Influenza A virus (A/Canterbury/78/2000(H1N1))	90/566	CY009819,CY009818,CY009817,CY009812,CY009815,CY009814,CY009813,CY009816
560	New Zealand	Canterbury	1.07891	51.2802	Human	2000-09-27	2000	9	27	H1N1	Influenza A virus (A/Canterbury/87/2000(H1N1))	90/566	CY009811,CY009810,CY009809,CY009804,CY009807,CY009806,CY009805,CY009808
561	New Zealand	Canterbury	1.07891	51.2802	Human	2000-10-22	2000	10	22	H1N1	Influenza A virus (A/Canterbury/95/2000(H1N1))	92/566	CY010147,CY010146,CY010145,CY010140,CY010143,CY010142,CY010141,CY010144
562	Hong Kong	Hong Kong	114.109	22.3964	Swine	2000-07-11	2000	7	11	H1N1	Influenza A virus (A/swine/Hong Kong/7191/2000(H1N1))	71/566	CY085315,CY085316,CY085317,CY085318,CY085319,CY085320,CY085321,CY085322
563	Hong Kong	Hong Kong	114.109	22.3964	Swine	2000-08-15	2000	8	15	H1N1	Influenza A virus (A/swine/Hong Kong/NS9/2000(H1N1))	68/566	CY085331,CY085332,CY085333,CY085334,CY085335,CY085336,CY085337,CY085338
564	Hong Kong	Hong Kong	114.109	22.3964	Swine	2000-08-29	2000	8	29	H1N1	Influenza A virus (A/swine/Hong Kong/7635/2000(H1N1))	68/566	CY085339,CY085340,CY085341,CY085342,CY085343,CY085344,CY085345,CY085346
565	Hong Kong	Hong Kong	114.109	22.3964	Swine	2000-09-15	2000	9	15	H1N1	Influenza A virus (A/swine/Hong Kong/NS143/2000(H1N1))	69/566	CY085347,CY085348,CY085349,CY085350,CY085351,CY085352,CY085353,CY085354
566	Hong Kong	Hong Kong	114.109	22.3964	Swine	2000-10-31	2000	10	31	H1N1	Influenza A virus (A/swine/Hong Kong/7945/2000(H1N1))	68/566	CY085363,CY085364,CY085365,CY085366,CY085367,CY085368,CY085369,CY085370
567	Canada	Alberta	-116.577	53.9333	Avian	2000-07-16	2000	7	16	H1N1	Influenza A virus (A/pintail/Alberta/207/2000(H1N1))	60/566	CY137047,CY137046,CY137045,CY137040,CY137043,CY137042,CY137041,CY137044
568	United Kingdom	England	-1.17432	52.3555	Human	2000	2000	NA	NA	H1N1	Influenza A virus (A/England/192/2000(H1N1))	589/757	CY125675,CY125676,CY125673,CY125674,CY125671,CY125672,CY125662,CY125663,CY125668,CY125669,CY125666,CY125667,CY125664,CY125665,CY125670
569	United Kingdom	England	-1.17432	52.3555	Swine	2000-03-17	2000	3	17	H1N1	Influenza A virus (A/swine/England/17787/2000(H1N1))	86/566	CY116009,CY116010,CY116011,CY116012,CY116013,CY116014,CY116015,CY116016
570	United Kingdom	England	-1.17432	52.3555	Swine	2000-03-17	2000	3	17	H1N1	Influenza A virus (A/swine/England/17788/2000(H1N1))	86/566	CY116017,CY116018,CY116019,CY116020,CY116021,CY116022,CY116023,CY116024
571	China	Fujian	119.295	26.1008	Human	2000	2000	NA	NA	H1N1	Influenza A virus (A/Fujian/156/2000(H1N1))	91/566	CY125131,CY125130,CY125129,CY125124,CY125127,CY125126,CY125125,CY125128
572	Australia	South Australia	136.209	-30.0002	Human	2000	2000	NA	NA	H1N1	Influenza A virus (A/South Australia/25/2000(H1N1))	96/566	CY017146,CY017145,CY017144,CY017139,CY017142,CY017141,CY017140,CY017143
573	Australia	South Australia	136.209	-30.0002	Human	2000	2000	NA	NA	H1N1	Influenza A virus (A/South Australia/26/2000(H1N1))	95/566	CY017386,CY017385,CY017384,CY017379,CY017382,CY017381,CY017380,CY017383
574	Australia	South Australia	136.209	-30.0002	Human	2000	2000	NA	NA	H1N1	Influenza A virus (A/South Australia/29/2000(H1N1))	95/566	CY017026,CY017025,CY017024,CY017019,CY017022,CY017021,CY017020,CY017023
575	Australia	South Australia	136.209	-30.0002	Human	2000	2000	NA	NA	H1N1	Influenza A virus (A/South Australia/30/2000(H1N1))	95/566	CY017820,CY017819,CY017818,CY017813,CY017816,CY017815,CY017814,CY017817
576	Australia	South Australia	136.209	-30.0002	Human	2000	2000	NA	NA	H1N1	Influenza A virus (A/South Australia/36/2000(H1N1))	95/566	CY017154,CY017153,CY017152,CY017147,CY017150,CY017149,CY017148,CY017151
577	Australia	South Australia	136.209	-30.0002	Human	2000	2000	NA	NA	H1N1	Influenza A virus (A/South Australia/39/2000(H1N1))	95/566	CY017836,CY017835,CY017834,CY017829,CY017832,CY017831,CY017830,CY017833
578	Australia	South Australia	136.209	-30.0002	Human	2000	2000	NA	NA	H1N1	Influenza A virus (A/South Australia/40/2000(H1N1))	96/566	CY018940,CY018939,CY018938,CY018933,CY018936,CY018935,CY018934,CY018937
579	Australia	South Australia	136.209	-30.0002	Human	2000	2000	NA	NA	H1N1	Influenza A virus (A/South Australia/44/2000(H1N1))	95/566	CY021756,CY021755,CY021754,CY021749,CY021752,CY021751,CY021750,CY021753
580	Australia	South Australia	136.209	-30.0002	Human	2000	2000	NA	NA	H1N1	Influenza A virus (A/South Australia/45/2000(H1N1))	95/566	CY016674,CY016673,CY016672,CY016667,CY016670,CY016669,CY016668,CY016671
581	Australia	South Australia	136.209	-30.0002	Human	2000	2000	NA	NA	H1N1	Influenza A virus (A/South Australia/46/2000(H1N1))	95/566	CY017162,CY017161,CY017160,CY017155,CY017158,CY017157,CY017156,CY017159
582	Australia	South Australia	136.209	-30.0002	Human	2000	2000	NA	NA	H1N1	Influenza A virus (A/South Australia/63/2000(H1N1))	95/566	CY016730,CY016729,CY016728,CY016723,CY016726,CY016725,CY016724,CY016727
583	Australia	South Australia	136.209	-30.0002	Human	2000	2000	NA	NA	H1N1	Influenza A virus (A/South Australia/64/2000(H1N1))	95/566	CY016738,CY016737,CY016736,CY016731,CY016734,CY016733,CY016732,CY016735
584	Australia	New South Wales	146.921	-31.2532	Human	2000	2000	NA	NA	H1N1	Influenza A virus (A/New South Wales/26/2000(H1N1))	90/566	CY016267,CY016266,CY016265,CY016260,CY016263,CY016262,CY016261,CY016264
585	Australia	New South Wales	146.921	-31.2532	Human	2000	2000	NA	NA	H1N1	Influenza A virus (A/New South Wales/30/2000(H1N1))	91/566	CY016570,CY016569,CY016568,CY016563,CY016566,CY016565,CY016564,CY016567
586	Poland	Lutol	15.0089	51.8142	Swine	2000	2000	NA	NA	H1N1	Influenza A virus (A/swine/Lutol/3/2000(H1N1))	93/566	CY116528,CY116529,CY116530,CY116531,CY116532,CY116533,CY116534,CY116535
587	Czech Republic	Brno	16.6068	49.1951	Swine	2000	2000	NA	NA	H1N1	Influenza A virus (A/swine/Brno/00/2000(H1N1))	94/566	CY115878,CY115879,CY115880,CY115881,CY115882,CY115883,CY115884,CY115885
588	New Zealand	South Canterbury	171.164	-43.7542	Human	2000-08-16	2000	8	16	H1N1	Influenza A virus (A/South Canterbury/31/2000(H1N1))	90/566	CY009779,CY009778,CY009777,CY009772,CY009775,CY009774,CY009773,CY009776
589	New Zealand	South Canterbury	171.164	-43.7542	Human	2000-08-29	2000	8	29	H1N1	Influenza A virus (A/South Canterbury/40/2000(H1N1))	90/566	CY009787,CY009786,CY009785,CY009780,CY009783,CY009782,CY009781,CY009784
590	New Zealand	South Canterbury	171.164	-43.7542	Human	2000-08-29	2000	8	29	H1N1	Influenza A virus (A/South Canterbury/50/2000(H1N1))	90/566	CY009179,CY009178,CY009177,CY009172,CY009175,CY009174,CY009173,CY009176
591	New Zealand	South Canterbury	171.164	-43.7542	Human	2000-09-06	2000	9	6	H1N1	Influenza A virus (A/South Canterbury/59/2000(H1N1))	90/566	CY009843,CY009842,CY009841,CY009836,CY009839,CY009838,CY009837,CY009840
592	New Zealand	Auckland	174.763	-36.8485	Human	2000-08-30	2000	8	30	H1N1	Influenza A virus (A/Auckland/579/2000(H1N1))	90/566	CY022156,CY022155,CY022154,CY022149,CY022152,CY022151,CY022150,CY022153
593	New Zealand	Auckland	174.763	-36.8485	Human	2000-09-05	2000	9	5	H1N1	Influenza A virus (A/Auckland/581/2000(H1N1))	90/566	CY022172,CY022171,CY022170,CY022165,CY022168,CY022167,CY022166,CY022169
594	New Zealand	Auckland	174.763	-36.8485	Human	2000-09-06	2000	9	6	H1N1	Influenza A virus (A/Auckland/580/2000(H1N1))	91/566	CY022164,CY022163,CY022162,CY022157,CY022160,CY022159,CY022158,CY022161
595	New Zealand	Auckland	174.763	-36.8485	Human	2000-09-13	2000	9	13	H1N1	Influenza A virus (A/Auckland/584/2000(H1N1))	92/566	CY025033,CY025032,CY025031,CY025026,CY025029,CY025028,CY025027,CY025030
596	New Zealand	Auckland	174.763	-36.8485	Human	2000-09-15	2000	9	15	H1N1	Influenza A virus (A/Auckland/585/2000(H1N1))	91/566	CY026162,CY026161,CY026160,CY026155,CY026158,CY026157,CY026156,CY026159
597	New Zealand	Auckland	174.763	-36.8485	Human	2000-09-19	2000	9	19	H1N1	Influenza A virus (A/Auckland/587/2000(H1N1))	90/566	CY022500,CY022499,CY022498,CY022493,CY022496,CY022495,CY022494,CY022497
598	New Zealand	Auckland	174.763	-36.8485	Human	2000-09-20	2000	9	20	H1N1	Influenza A virus (A/Auckland/586/2000(H1N1))	90/566	CY022492,CY022491,CY022490,CY022485,CY022488,CY022487,CY022486,CY022489
599	New Zealand	Auckland	174.763	-36.8485	Human	2000-09-26	2000	9	26	H1N1	Influenza A virus (A/Auckland/590/2000(H1N1))	90/566	CY022516,CY022515,CY022514,CY022509,CY022512,CY022511,CY022510,CY022513
600	New Zealand	Auckland	174.763	-36.8485	Human	2000-10-02	2000	10	2	H1N1	Influenza A virus (A/Auckland/591/2000(H1N1))	92/566	CY023017,CY023016,CY023015,CY023010,CY023013,CY023012,CY023011,CY023014
601	New Zealand	Auckland	174.763	-36.8485	Human	2000-10-30	2000	10	30	H1N1	Influenza A virus (A/Auckland/597/2000(H1N1))	92/566	CY025041,CY025040,CY025039,CY025034,CY025037,CY025036,CY025035,CY025038
602	New Zealand	Auckland	174.763	-36.8485	Human	2000-11-03	2000	11	3	H1N1	Influenza A virus (A/Auckland/595/2000(H1N1))	91/566	CY023025,CY023024,CY023023,CY023018,CY023021,CY023020,CY023019,CY023022
603	New Zealand	Auckland	174.763	-36.8485	Human	2000-11-09	2000	11	9	H1N1	Influenza A virus (A/Auckland/582/2000(H1N1))	90/566	CY022180,CY022179,CY022178,CY022173,CY022176,CY022175,CY022174,CY022177
604	New Zealand	Wellington	174.776	-41.2865	Human	2000-06-19	2000	6	19	H1N1	Influenza A virus (A/Wellington/2/2000(H1N1))	90/566	CY011003,CY011002,CY011001,CY010996,CY010999,CY010998,CY010997,CY011000
605	New Zealand	Wellington	174.776	-41.2865	Human	2000-06-19	2000	6	19	H1N1	Influenza A virus (A/Wellington/3/2000(H1N1))	90/566	CY011011,CY011010,CY011009,CY011004,CY011007,CY011006,CY011005,CY011008
606	New Zealand	Wellington	174.776	-41.2865	Human	2000-07-05	2000	7	5	H1N1	Influenza A virus (A/Wellington/4/2000(H1N1))	90/566	CY021636,CY021635,CY021634,CY021629,CY021632,CY021631,CY021630,CY021633
607	New Zealand	Wellington	174.776	-41.2865	Human	2000-07-25	2000	7	25	H1N1	Influenza A virus (A/Wellington/6/2000(H1N1))	91/566	CY020516,CY020515,CY020514,CY020509,CY020512,CY020511,CY020510,CY020513
608	New Zealand	Wellington	174.776	-41.2865	Human	2000-09-04	2000	9	4	H1N1	Influenza A virus (A/Wellington/16/2000(H1N1))	91/566	CY012615,CY012614,CY012613,CY012608,CY012611,CY012610,CY012609,CY012612
609	New Zealand	Wellington	174.776	-41.2865	Human	2000-09-06	2000	9	6	H1N1	Influenza A virus (A/Wellington/14/2000(H1N1))	91/566	CY016203,CY016202,CY016201,CY016196,CY016199,CY016198,CY016197,CY016200
610	New Zealand	Wellington	174.776	-41.2865	Human	2000-09-29	2000	9	29	H1N1	Influenza A virus (A/Wellington/24/2000(H1N1))	90/566	CY016978,CY016977,CY016976,CY016971,CY016974,CY016973,CY016972,CY016975
611	New Zealand	Wellington	174.776	-41.2865	Human	2000	2000	NA	NA	H1N1	Influenza A virus (A/Wellington/7/2000(H1N1))	90/566	CY012303,CY012302,CY012301,CY012296,CY012299,CY012298,CY012297,CY012300
612	New Zealand	Waikato	175.189	-37.4558	Human	2000-10-12	2000	10	12	H1N1	Influenza A virus (A/Waikato/19/2000(H1N1))	91/566	CY011959,CY011958,CY011957,CY011952,CY011955,CY011954,CY011953,CY011956
613	Brazil	Brazil	-51.9253	-14.235	Human	2000	2000	NA	NA	H1N1	Influenza A virus (A/Brazil/74200/2000(H1N1))	91/566	CY125123,CY125122,CY125121,CY125116,CY125119,CY125118,CY125117,CY125120
614	Chile	Chile	-71.543	-35.6751	Human	2000	2000	NA	NA	H1N1	Influenza A virus (A/Chile/4795/2000(H1N1))	96/566	CY125139,CY125138,CY125137,CY125132,CY125135,CY125134,CY125133,CY125136
615	USA	New York	-74.0059	40.7128	Human	2000-04-12	2000	4	12	H1N1	Influenza A virus (A/New York/146/2000(H1N1))	97/566	CY000455,CY000456,CY000454,CY000449,CY000452,CY000451,CY000450,CY000453
616	USA	North Carolina	-79.0193	35.7596	Swine	2000	2000	NA	NA	H1N1	Influenza A virus (A/swine/North Carolina/47834/2000(H1N1))	74/566	CY098473,CY098474,CY098475,CY098476,CY098477,CY098478,CY098479,CY098480
617	New Zealand	Dunedin	-82.7718	28.0197	Human	2000-02-11	2000	2	11	H1N1	Influenza A virus (A/Dunedin/2/2000(H1N1))	92/566	CY011591,CY011590,CY011589,CY011584,CY011587,CY011586,CY011585,CY011588
618	USA	Memphis	-90.049	35.1495	Human	2000	2000	NA	NA	H1N1	Influenza A virus (A/Memphis/15/2000(H1N1))	91/566	CY021700,CY021699,CY021698,CY021693,CY021696,CY021695,CY021694,CY021697
619	Thailand	Ratchaburi	99.8134	13.5283	Swine	2000	2000	NA	NA	H1N1	Influenza A virus (A/swine/Ratchaburi/NIAH1481/2000(H1N1))	73/566	AB434285,AB434286,AB434287,AB434288,AB434289,AB434290,AB434291,AB434292
620	Singapore	Singapore	103.82	1.35208	Human	2001	2001	NA	NA	H1N1	Influenza A virus (A/Singapore/14/2001(H1N1))	89/566	CY125155,CY125154,CY125153,CY125148,CY125151,CY125150,CY125149,CY125152
621	Viet Nam	HaNoi	105.834	21.0278	Human	2001	2001	NA	NA	H1N1	Influenza A virus (A/HaNoi/2017/2001(H1N1))	90/566	CY103979,CY103978,CY103977,CY103972,CY103975,CY103974,CY103973,CY103976
622	Viet Nam	HaNoi	105.834	21.0278	Human	2001	2001	NA	NA	H1N1	Influenza A virus (A/HaNoi/2143/2001(H1N1))	89/566	CY104693,CY104692,CY104691,CY104686,CY104689,CY104688,CY104687,CY104690
623	Viet Nam	HaNoi	105.834	21.0278	Human	2001	2001	NA	NA	H1N1	Influenza A virus (A/HaNoi/2253/2001(H1N1))	90/566	CY103987,CY103986,CY103985,CY103980,CY103983,CY103982,CY103981,CY103984
624	Viet Nam	HaNoi	105.834	21.0278	Human	2001	2001	NA	NA	H1N1	Influenza A virus (A/HaNoi/2476/2001(H1N1))	91/566	CY103995,CY103994,CY103993,CY103988,CY103991,CY103990,CY103989,CY103992
625	Viet Nam	HaNoi	105.834	21.0278	Human	2001	2001	NA	NA	H1N1	Influenza A virus (A/HaNoi/2480/2001(H1N1))	89/566	CY104701,CY104700,CY104699,CY104694,CY104697,CY104696,CY104695,CY104698
626	Viet Nam	HaNoi	105.834	21.0278	Human	2001	2001	NA	NA	H1N1	Influenza A virus (A/HaNoi/2532/2001(H1N1))	90/566	CY104003,CY104002,CY104001,CY103996,CY103999,CY103998,CY103997,CY104000
627	New Zealand	Canterbury	1.07891	51.2802	Human	2001-01-09	2001	1	9	H1N1	Influenza A virus (A/Canterbury/01/2001(H1N1))	90/566	CY010403,CY010402,CY010401,CY010396,CY010399,CY010398,CY010397,CY010400
628	New Zealand	Canterbury	1.07891	51.2802	Human	2001-06-03	2001	6	3	H1N1	Influenza A virus (A/Canterbury/05/2001(H1N1))	89/566	CY019212,CY019211,CY019210,CY019205,CY019208,CY019207,CY019206,CY019209
629	New Zealand	Canterbury	1.07891	51.2802	Human	2001-06-05	2001	6	5	H1N1	Influenza A virus (A/Canterbury/08/2001(H1N1))	90/566	CY009867,CY009866,CY009865,CY009860,CY009863,CY009862,CY009861,CY009864
630	New Zealand	Canterbury	1.07891	51.2802	Human	2001-06-20	2001	6	20	H1N1	Influenza A virus (A/Canterbury/20/2001(H1N1))	89/566	CY010771,CY010770,CY010769,CY010764,CY010767,CY010766,CY010765,CY010768
631	New Zealand	Canterbury	1.07891	51.2802	Human	2001-06-25	2001	6	25	H1N1	Influenza A virus (A/Canterbury/16/2001(H1N1))	90/566	CY009883,CY009882,CY009881,CY009876,CY009879,CY009878,CY009877,CY009880
632	New Zealand	Canterbury	1.07891	51.2802	Human	2001-06-25	2001	6	25	H1N1	Influenza A virus (A/Canterbury/17/2001(H1N1))	89/566	CY010155,CY010154,CY010153,CY010148,CY010151,CY010150,CY010149,CY010152
633	New Zealand	Canterbury	1.07891	51.2802	Human	2001-06-25	2001	6	25	H1N1	Influenza A virus (A/Canterbury/19/2001(H1N1))	89/566	CY010163,CY010162,CY010161,CY010156,CY010159,CY010158,CY010157,CY010160
634	New Zealand	Canterbury	1.07891	51.2802	Human	2001-06-28	2001	6	28	H1N1	Influenza A virus (A/Canterbury/22/2001(H1N1))	90/566	CY010779,CY010778,CY010777,CY010772,CY010775,CY010774,CY010773,CY010776
635	New Zealand	Canterbury	1.07891	51.2802	Human	2001-06-28	2001	6	28	H1N1	Influenza A virus (A/Canterbury/23/2001(H1N1))	91/566	CY010179,CY010178,CY010177,CY010172,CY010175,CY010174,CY010173,CY010176
636	New Zealand	Canterbury	1.07891	51.2802	Human	2001-06-29	2001	6	29	H1N1	Influenza A virus (A/Canterbury/26/2001(H1N1))	91/566	CY011415,CY011414,CY011413,CY011408,CY011411,CY011410,CY011409,CY011412
637	New Zealand	Canterbury	1.07891	51.2802	Human	2001-07-02	2001	7	2	H1N1	Influenza A virus (A/Canterbury/21/2001(H1N1))	90/566	CY010171,CY010170,CY010169,CY010164,CY010167,CY010166,CY010165,CY010168
638	New Zealand	Canterbury	1.07891	51.2802	Human	2001-07-02	2001	7	2	H1N1	Influenza A virus (A/Canterbury/24/2001(H1N1))	89/566	CY010187,CY010186,CY010185,CY010180,CY010183,CY010182,CY010181,CY010184
639	New Zealand	Canterbury	1.07891	51.2802	Human	2001-07-02	2001	7	2	H1N1	Influenza A virus (A/Canterbury/25/2001(H1N1))	90/566	CY010195,CY010194,CY010193,CY010188,CY010191,CY010190,CY010189,CY010192
640	New Zealand	Canterbury	1.07891	51.2802	Human	2001-07-04	2001	7	4	H1N1	Influenza A virus (A/Canterbury/30/2001(H1N1))	89/566	CY010219,CY010218,CY010217,CY010212,CY010215,CY010214,CY010213,CY010216
641	New Zealand	Canterbury	1.07891	51.2802	Human	2001-07-04	2001	7	4	H1N1	Influenza A virus (A/Canterbury/51/2001(H1N1))	91/566	CY010419,CY010418,CY010417,CY010412,CY010415,CY010414,CY010413,CY010416
642	New Zealand	Canterbury	1.07891	51.2802	Human	2001-07-05	2001	7	5	H1N1	Influenza A virus (A/Canterbury/27/2001(H1N1))	91/566	CY010203,CY010202,CY010201,CY010196,CY010199,CY010198,CY010197,CY010200
643	New Zealand	Canterbury	1.07891	51.2802	Human	2001-07-05	2001	7	5	H1N1	Influenza A virus (A/Canterbury/29/2001(H1N1))	91/566	CY010211,CY010210,CY010209,CY010204,CY010207,CY010206,CY010205,CY010208
644	New Zealand	Canterbury	1.07891	51.2802	Human	2001-07-07	2001	7	7	H1N1	Influenza A virus (A/Canterbury/35/2001(H1N1))	90/566	CY010235,CY010234,CY010233,CY010228,CY010231,CY010230,CY010229,CY010232
645	New Zealand	Canterbury	1.07891	51.2802	Human	2001-07-09	2001	7	9	H1N1	Influenza A virus (A/Canterbury/40/2001(H1N1))	91/566	CY010243,CY010242,CY010241,CY010236,CY010239,CY010238,CY010237,CY010240
646	New Zealand	Canterbury	1.07891	51.2802	Human	2001-07-09	2001	7	9	H1N1	Influenza A virus (A/Canterbury/53/2001(H1N1))	89/566	CY010275,CY010274,CY010273,CY010268,CY010271,CY010270,CY010269,CY010272
647	New Zealand	Canterbury	1.07891	51.2802	Human	2001-07-10	2001	7	10	H1N1	Influenza A virus (A/Canterbury/34/2001(H1N1))	90/566	CY010227,CY010226,CY010225,CY010220,CY010223,CY010222,CY010221,CY010224
648	New Zealand	Canterbury	1.07891	51.2802	Human	2001-07-10	2001	7	10	H1N1	Influenza A virus (A/Canterbury/41/2001(H1N1))	90/566	CY009891,CY009890,CY009889,CY009884,CY009887,CY009886,CY009885,CY009888
649	New Zealand	Canterbury	1.07891	51.2802	Human	2001-07-10	2001	7	10	H1N1	Influenza A virus (A/Canterbury/42/2001(H1N1))	90/566	CY010787,CY010786,CY010785,CY010780,CY010783,CY010782,CY010781,CY010784
650	New Zealand	Canterbury	1.07891	51.2802	Human	2001-07-11	2001	7	11	H1N1	Influenza A virus (A/Canterbury/45/2001(H1N1))	89/566	CY010251,CY010250,CY010249,CY010244,CY010247,CY010246,CY010245,CY010248
651	New Zealand	Canterbury	1.07891	51.2802	Human	2001-07-11	2001	7	11	H1N1	Influenza A virus (A/Canterbury/47/2001(H1N1))	90/566	CY010259,CY010258,CY010257,CY010252,CY010255,CY010254,CY010253,CY010256
652	New Zealand	Canterbury	1.07891	51.2802	Human	2001-07-11	2001	7	11	H1N1	Influenza A virus (A/Canterbury/48/2001(H1N1))	89/566	CY010267,CY010266,CY010265,CY010260,CY010263,CY010262,CY010261,CY010264
653	New Zealand	Canterbury	1.07891	51.2802	Human	2001-07-13	2001	7	13	H1N1	Influenza A virus (A/Canterbury/58/2001(H1N1))	90/566	CY010283,CY010282,CY010281,CY010276,CY010279,CY010278,CY010277,CY010280
654	New Zealand	Canterbury	1.07891	51.2802	Human	2001-07-16	2001	7	16	H1N1	Influenza A virus (A/Canterbury/63/2001(H1N1))	90/566	CY010427,CY010426,CY010425,CY010420,CY010423,CY010422,CY010421,CY010424
655	New Zealand	Canterbury	1.07891	51.2802	Human	2001-07-16	2001	7	16	H1N1	Influenza A virus (A/Canterbury/72/2001(H1N1))	90/566	CY010299,CY010298,CY010297,CY010292,CY010295,CY010294,CY010293,CY010296
656	New Zealand	Canterbury	1.07891	51.2802	Human	2001-07-17	2001	7	17	H1N1	Influenza A virus (A/Canterbury/60/2001(H1N1))	90/566	CY011087,CY011086,CY011085,CY011080,CY011083,CY011082,CY011081,CY011084
657	New Zealand	Canterbury	1.07891	51.2802	Human	2001-07-17	2001	7	17	H1N1	Influenza A virus (A/Canterbury/69/2001(H1N1))	90/566	CY010451,CY010450,CY010449,CY010444,CY010447,CY010446,CY010445,CY010448
658	New Zealand	Canterbury	1.07891	51.2802	Human	2001-07-17	2001	7	17	H1N1	Influenza A virus (A/Canterbury/70/2001(H1N1))	89/566	CY010459,CY010458,CY010457,CY010452,CY010455,CY010454,CY010453,CY010456
659	New Zealand	Canterbury	1.07891	51.2802	Human	2001-07-17	2001	7	17	H1N1	Influenza A virus (A/Canterbury/71/2001(H1N1))	89/566	CY010467,CY010466,CY010465,CY010460,CY010463,CY010462,CY010461,CY010464
660	New Zealand	Canterbury	1.07891	51.2802	Human	2001-07-18	2001	7	18	H1N1	Influenza A virus (A/Canterbury/68/2001(H1N1))	91/566	CY010443,CY010442,CY010441,CY010436,CY010439,CY010438,CY010437,CY010440
661	New Zealand	Canterbury	1.07891	51.2802	Human	2001-07-18	2001	7	18	H1N1	Influenza A virus (A/Canterbury/73/2001(H1N1))	89/566	CY010307,CY010306,CY010305,CY010300,CY010303,CY010302,CY010301,CY010304
662	New Zealand	Canterbury	1.07891	51.2802	Human	2001-07-18	2001	7	18	H1N1	Influenza A virus (A/Canterbury/79/2001(H1N1))	89/566	CY010475,CY010474,CY010473,CY010468,CY010471,CY010470,CY010469,CY010472
663	New Zealand	Canterbury	1.07891	51.2802	Human	2001-07-19	2001	7	19	H1N1	Influenza A virus (A/Canterbury/65/2001(H1N1))	89/566	CY010435,CY010434,CY010433,CY010428,CY010431,CY010430,CY010429,CY010432
664	New Zealand	Canterbury	1.07891	51.2802	Human	2001-07-20	2001	7	20	H1N1	Influenza A virus (A/Canterbury/64/2001(H1N1))	91/566	CY010291,CY010290,CY010289,CY010284,CY010287,CY010286,CY010285,CY010288
665	New Zealand	Canterbury	1.07891	51.2802	Human	2001-07-27	2001	7	27	H1N1	Influenza A virus (A/Canterbury/144/2001(H1N1))	91/566	CY010347,CY010346,CY010345,CY010340,CY010343,CY010342,CY010341,CY010344
666	New Zealand	Canterbury	1.07891	51.2802	Human	2001-07-28	2001	7	28	H1N1	Influenza A virus (A/Canterbury/106/2001(H1N1))	91/566	CY010483,CY010482,CY010481,CY010476,CY010479,CY010478,CY010477,CY010480
667	New Zealand	Canterbury	1.07891	51.2802	Human	2001-08-02	2001	8	2	H1N1	Influenza A virus (A/Canterbury/119/2001(H1N1))	89/566	CY010315,CY010314,CY010313,CY010308,CY010311,CY010310,CY010309,CY010312
668	New Zealand	Canterbury	1.07891	51.2802	Human	2001-08-05	2001	8	5	H1N1	Influenza A virus (A/Canterbury/125/2001(H1N1))	90/566	CY010323,CY010322,CY010321,CY010316,CY010319,CY010318,CY010317,CY010320
669	New Zealand	Canterbury	1.07891	51.2802	Human	2001-08-05	2001	8	5	H1N1	Influenza A virus (A/Canterbury/126/2001(H1N1))	90/566	CY010331,CY010330,CY010329,CY010324,CY010327,CY010326,CY010325,CY010328
670	New Zealand	Canterbury	1.07891	51.2802	Human	2001-08-10	2001	8	10	H1N1	Influenza A virus (A/Canterbury/139/2001(H1N1))	90/566	CY010339,CY010338,CY010337,CY010332,CY010335,CY010334,CY010333,CY010336
671	New Zealand	Canterbury	1.07891	51.2802	Human	2001-08-14	2001	8	14	H1N1	Influenza A virus (A/Canterbury/153/2001(H1N1))	91/566	CY009987,CY009986,CY009985,CY009980,CY009983,CY009982,CY009981,CY009984
672	New Zealand	Canterbury	1.07891	51.2802	Human	2001-08-14	2001	8	14	H1N1	Influenza A virus (A/Canterbury/155/2001(H1N1))	91/566	CY010355,CY010354,CY010353,CY010348,CY010351,CY010350,CY010349,CY010352
673	New Zealand	Canterbury	1.07891	51.2802	Human	2001-08-16	2001	8	16	H1N1	Influenza A virus (A/Canterbury/152/2001(H1N1))	89/566	CY011095,CY011094,CY011093,CY011088,CY011091,CY011090,CY011089,CY011092
674	Hong Kong	Hong Kong	114.109	22.3964	Swine	2001-01-17	2001	1	17	H1N1	Influenza A virus (A/swine/Hong Kong/8278/2001(H1N1))	68/566	CY085371,CY085372,CY085373,CY085374,CY085375,CY085376,CY085377,CY085378
675	Hong Kong	Hong Kong	114.109	22.3964	Swine	2001-01-31	2001	1	31	H1N1	Influenza A virus (A/swine/Hong Kong/8376/2001(H1N1))	68/566	CY085379,CY085380,CY085381,CY085382,CY085383,CY085384,CY085385,CY085386
676	Hong Kong	Hong Kong	114.109	22.3964	Swine	2001-03-12	2001	3	12	H1N1	Influenza A virus (A/swine/Hong Kong/8631/2001(H1N1))	66/566	CY085387,CY085388,CY085389,CY085390,CY085391,CY085392,CY085393,CY085394
677	Hong Kong	Hong Kong	114.109	22.3964	Swine	2001-03-27	2001	3	27	H1N1	Influenza A virus (A/swine/Hong Kong/8690/2001(H1N1))	66/566	CY085395,CY085396,CY085397,CY085398,CY085399,CY085400,CY085401,CY085402
678	Hong Kong	Hong Kong	114.109	22.3964	Swine	2001-03-27	2001	3	27	H1N1	Influenza A virus (A/swine/Hong Kong/8709/2001(H1N1))	74/566	CY085403,CY085404,CY085405,CY085406,CY085407,CY085408,CY085409,CY085410
679	Hong Kong	Hong Kong	114.109	22.3964	Swine	2001-06-15	2001	6	15	H1N1	Influenza A virus (A/swine/Hong Kong/NS1022/2001(H1N1))	71/566	CY085427,CY085428,CY085429,CY085430,CY085431,CY085432,CY085433,CY085434
680	Hong Kong	Hong Kong	114.109	22.3964	Swine	2001-09-18	2001	9	18	H1N1	Influenza A virus (A/swine/Hong Kong/NS1344/2001(H1N1))	71/566	CY085451,CY085452,CY085453,CY085454,CY085455,CY085456,CY085457,CY085458
681	Hong Kong	Hong Kong	114.109	22.3964	Swine	2001-12-28	2001	12	28	H1N1	Influenza A virus (A/swine/Hong Kong/NS1680/2001(H1N1))	65/566	CY085475,CY085476,CY085477,CY085478,CY085479,CY085480,CY085481,CY085482
682	United Kingdom	England	-1.17432	52.3555	Swine	2001-01-15	2001	1	15	H1N1	Influenza A virus (A/swine/England/004772/2001(H1N1))	84/566	CY115917,CY115918,JX843272,CY115919,CY115920,CY115921,CY115922,CY115923
683	United Kingdom	England	-1.17432	52.3555	Swine	2001-11-14	2001	11	14	H1N1	Influenza A virus (A/swine/England/39572/2001(H1N1))	84/566	CY116148,CY116149,CY116150,CY116151,CY116152,CY116153,CY116154,CY116155
684	Australia	Western Australia	121.628	-27.6728	Human	2001-06-19	2001	6	19	H1N1	Influenza A virus (A/Western Australia/18/2001(H1N1))	92/566	CY020276,CY020275,CY020274,CY020269,CY020272,CY020271,CY020270,CY020273
685	Australia	Western Australia	121.628	-27.6728	Human	2001-07-03	2001	7	3	H1N1	Influenza A virus (A/Western Australia/20/2001(H1N1))	90/566	CY019930,CY019929,CY019928,CY019923,CY019926,CY019925,CY019924,CY019927
686	Australia	Western Australia	121.628	-27.6728	Human	2001-07-17	2001	7	17	H1N1	Influenza A virus (A/Western Australia/19/2001(H1N1))	90/566	CY020284,CY020283,CY020282,CY020277,CY020280,CY020279,CY020278,CY020281
687	Australia	Western Australia	121.628	-27.6728	Human	2001-09-06	2001	9	6	H1N1	Influenza A virus (A/Western Australia/22/2001(H1N1))	90/566	CY020436,CY020435,CY020434,CY020429,CY020432,CY020431,CY020430,CY020433
688	Italy	Italy	12.5674	41.8719	Swine	2001	2001	NA	NA	H1N1	Influenza A virus (A/swine/Italy/172336/2001(H1N1))	105/566	CY116484,CY116485,CY116486,CY116487,CY116488,CY116489,CY116490,CY116491
689	Poland	Bieganow	14.7622	52.1904	Swine	2001	2001	NA	NA	H1N1	Influenza A virus (A/swine/Bieganow/1/2001(H1N1))	91/566	CY115870,CY115871,CY115872,CY115873,CY115874,CY115875,CY115876,CY115877
690	New Zealand	South Canterbury	171.164	-43.7542	Human	2001-06-22	2001	6	22	H1N1	Influenza A virus (A/South Canterbury/15/2001(H1N1))	91/566	CY009875,CY009874,CY009873,CY009868,CY009871,CY009870,CY009869,CY009872
691	New Zealand	South Canterbury	171.164	-43.7542	Human	2001-08-16	2001	8	16	H1N1	Influenza A virus (A/South Canterbury/159/2001(H1N1))	89/566	CY010363,CY010362,CY010361,CY010356,CY010359,CY010358,CY010357,CY010360
692	New Zealand	West Coast	171.691	-42.4064	Human	2001-07-02	2001	7	2	H1N1	Influenza A virus (A/West Coast/31/2001(H1N1))	90/566	CY011079,CY011078,CY011077,CY011072,CY011075,CY011074,CY011073,CY011076
693	New Zealand	West Coast	171.691	-42.4064	Human	2001-07-03	2001	7	3	H1N1	Influenza A virus (A/West Coast/33/2001(H1N1))	91/566	CY010411,CY010410,CY010409,CY010404,CY010407,CY010406,CY010405,CY010408
694	New Zealand	Christchurch	172.636	-43.5321	Human	2001	2001	NA	NA	H1N1	Influenza A virus (A/Christchurch/4/2001(H1N1))	90/566	CY125163,CY125162,CY125161,CY125156,CY125159,CY125158,CY125157,CY125160
695	New Zealand	Auckland	174.763	-36.8485	Human	2001-07-05	2001	7	5	H1N1	Influenza A virus (A/Auckland/605/2001(H1N1))	91/566	CY022540,CY022539,CY022538,CY022533,CY022536,CY022535,CY022534,CY022537
696	New Zealand	Auckland	174.763	-36.8485	Human	2001-07-23	2001	7	23	H1N1	Influenza A virus (A/Auckland/606/2001(H1N1))	89/566	CY022548,CY022547,CY022546,CY022541,CY022544,CY022543,CY022542,CY022545
697	New Zealand	Wellington	174.776	-41.2865	Human	2001-05-10	2001	5	10	H1N1	Influenza A virus (A/Wellington/1/2001(H1N1))	89/566	CY011159,CY011158,CY011157,CY011152,CY011155,CY011154,CY011153,CY011156
698	New Zealand	Wellington	174.776	-41.2865	Human	2001-05-29	2001	5	29	H1N1	Influenza A virus (A/Wellington/3/2001(H1N1))	90/566	CY011183,CY011182,CY011181,CY011176,CY011179,CY011178,CY011177,CY011180
699	New Zealand	Wellington	174.776	-41.2865	Human	2001-06-18	2001	6	18	H1N1	Influenza A virus (A/Wellington/9/2001(H1N1))	90/566	CY011223,CY011222,CY011221,CY011216,CY011219,CY011218,CY011217,CY011220
700	New Zealand	Wellington	174.776	-41.2865	Human	2001-06-28	2001	6	28	H1N1	Influenza A virus (A/Wellington/17/2001(H1N1))	90/566	CY012311,CY012310,CY012309,CY012304,CY012307,CY012306,CY012305,CY012308
701	New Zealand	Wellington	174.776	-41.2865	Human	2001-07-23	2001	7	23	H1N1	Influenza A virus (A/Wellington/32/2001(H1N1))	91/566	CY011615,CY011614,CY011613,CY011608,CY011611,CY011610,CY011609,CY011612
702	New Zealand	Wellington	174.776	-41.2865	Human	2001-07-30	2001	7	30	H1N1	Influenza A virus (A/Wellington/28/2001(H1N1))	90/566	CY011247,CY011246,CY011245,CY011240,CY011243,CY011242,CY011241,CY011244
703	New Zealand	Waikato	175.189	-37.4558	Human	2001-04-18	2001	4	18	H1N1	Influenza A virus (A/Waikato/3/2001(H1N1))	90/566	CY011607,CY011606,CY011605,CY011600,CY011603,CY011602,CY011601,CY011604
704	New Zealand	Waikato	175.189	-37.4558	Human	2001-05-18	2001	5	18	H1N1	Influenza A virus (A/Waikato/4/2001(H1N1))	90/566	CY011167,CY011166,CY011165,CY011160,CY011163,CY011162,CY011161,CY011164
705	New Zealand	Waikato	175.189	-37.4558	Human	2001-05-23	2001	5	23	H1N1	Influenza A virus (A/Waikato/7/2001(H1N1))	90/566	CY011175,CY011174,CY011173,CY011168,CY011171,CY011170,CY011169,CY011172
706	New Zealand	Waikato	175.189	-37.4558	Human	2001-05-29	2001	5	29	H1N1	Influenza A virus (A/Waikato/10/2001(H1N1))	91/566	CY011191,CY011190,CY011189,CY011184,CY011187,CY011186,CY011185,CY011188
707	New Zealand	Waikato	175.189	-37.4558	Human	2001-06-05	2001	6	5	H1N1	Influenza A virus (A/Waikato/20/2001(H1N1))	90/566	CY011207,CY011206,CY011205,CY011200,CY011203,CY011202,CY011201,CY011204
708	New Zealand	Waikato	175.189	-37.4558	Human	2001-06-07	2001	6	7	H1N1	Influenza A virus (A/Waikato/42/2001(H1N1))	91/566	CY011239,CY011238,CY011237,CY011232,CY011235,CY011234,CY011233,CY011236
709	New Zealand	Waikato	175.189	-37.4558	Human	2001-06-07	2001	6	7	H1N1	Influenza A virus (A/Waikato/92/2001(H1N1))	90/566	CY016442,CY016441,CY016440,CY016435,CY016438,CY016437,CY016436,CY016439
710	New Zealand	Waikato	175.189	-37.4558	Human	2001-06-08	2001	6	8	H1N1	Influenza A virus (A/Waikato/51/2001(H1N1))	91/566	CY011231,CY011230,CY011229,CY011224,CY011227,CY011226,CY011225,CY011228
711	New Zealand	Waikato	175.189	-37.4558	Human	2001-06-21	2001	6	21	H1N1	Influenza A virus (A/Waikato/80/2001(H1N1))	91/566	CY011399,CY011398,CY011397,CY011392,CY011395,CY011394,CY011393,CY011396
712	Italy	Italy	-71.0589	42.3601	Swine	2001-01-01	2001	1	NA	H1N1	Influenza A virus (A/swine/Italy/7704/2001(H1N1))	105/566	MG733143,MG733144,MG733145,GQ175960,MG733146,FJ975100,FJ975084,MG733147
713	Chile	Chile	-71.543	-35.6751	Human	2001	2001	NA	NA	H1N1	Influenza A virus (A/Chile/8885/2001(H1N1))	91/566	CY125147,CY125146,CY125145,CY125140,CY125143,CY125142,CY125141,CY125144
714	USA	New York	-74.0059	40.7128	Human	2001-01-08	2001	1	8	H1N1	Influenza A virus (A/New York/205/2001(H1N1))	91/566	CY001959,CY001958,CY001957,CY001952,CY001955,CY001954,CY001953,CY001956
715	USA	New York	-74.0059	40.7128	Human	2001-01-08	2001	1	8	H1N1	Influenza A virus (A/New York/310/2001(H1N1))	91/566	CY002679,CY002678,CY002677,CY002672,CY002675,CY002674,CY002673,CY002676
716	USA	New York	-74.0059	40.7128	Human	2001-01-08	2001	1	8	H1N1	Influenza A virus (A/New York/441/2001(H1N1))	91/566	CY009243,CY009242,CY009241,CY009236,CY009239,CY009238,CY009237,CY009240
717	USA	New York	-74.0059	40.7128	Human	2001-01-10	2001	1	10	H1N1	Influenza A virus (A/New York/442/2001(H1N1))	92/566	CY003471,CY003470,CY003469,CY003464,CY003467,CY003466,CY003465,CY003468
718	USA	New York	-74.0059	40.7128	Human	2001-01-12	2001	1	12	H1N1	Influenza A virus (A/New York/312/2001(H1N1))	89/566	CY002703,CY002702,CY002701,CY002696,CY002699,CY002698,CY002697,CY002700
719	USA	New York	-74.0059	40.7128	Human	2001-01-15	2001	1	15	H1N1	Influenza A virus (A/New York/303/2001(H1N1))	90/566	CY006370,CY006369,CY006368,CY006363,CY006366,CY006365,CY006364,CY006367
720	USA	New York	-74.0059	40.7128	Human	2001-01-22	2001	1	22	H1N1	Influenza A virus (A/New York/309/2001(H1N1))	90/566	CY006882,CY006881,CY006880,CY006875,CY006878,CY006877,CY006876,CY006879
721	USA	New York	-74.0059	40.7128	Human	2001-01-22	2001	1	22	H1N1	Influenza A virus (A/New York/341/2001(H1N1))	90/566	CY003031,CY003030,CY003029,CY003024,CY003027,CY003026,CY003025,CY003028
722	USA	New York	-74.0059	40.7128	Human	2001-01-22	2001	1	22	H1N1	Influenza A virus (A/New York/443/2001(H1N1))	90/566	CY003479,CY003478,CY003477,CY003472,CY003475,CY003474,CY003473,CY003476
723	USA	New York	-74.0059	40.7128	Human	2001-01-23	2001	1	23	H1N1	Influenza A virus (A/New York/235/2001(H1N1))	91/566	CY010859,CY010858,CY010857,CY010852,CY010855,CY010854,CY010853,CY010856
724	USA	New York	-74.0059	40.7128	Human	2001-01-23	2001	1	23	H1N1	Influenza A virus (A/New York/241/2001(H1N1))	90/566	CY003015,CY003014,CY003013,CY003008,CY003011,CY003010,CY003009,CY003012
725	USA	New York	-74.0059	40.7128	Human	2001-01-23	2001	1	23	H1N1	Influenza A virus (A/New York/444/2001(H1N1))	89/566	CY003295,CY003294,CY003293,CY003288,CY003291,CY003290,CY003289,CY003292
726	USA	New York	-74.0059	40.7128	Human	2001-01-24	2001	1	24	H1N1	Influenza A virus (A/New York/242/2001(H1N1))	91/566	CY006362,CY006361,CY006360,CY006355,CY006358,CY006357,CY006356,CY006359
727	USA	New York	-74.0059	40.7128	Human	2001-01-26	2001	1	26	H1N1	Influenza A virus (A/New York/445/2001(H1N1))	90/566	CY003840,CY003839,CY003838,CY003833,CY003836,CY003835,CY003834,CY003837
728	USA	New York	-74.0059	40.7128	Human	2001-01-29	2001	1	29	H1N1	Influenza A virus (A/New York/302/2001(H1N1))	89/566	CY003319,CY003318,CY003317,CY003312,CY003315,CY003314,CY003313,CY003316
729	USA	New York	-74.0059	40.7128	Human	2001-02-03	2001	2	3	H1N1	Influenza A virus (A/New York/306/2001(H1N1))	89/566	CY003407,CY003406,CY003405,CY003400,CY003403,CY003402,CY003401,CY003404
730	USA	New York	-74.0059	40.7128	Human	2001-02-07	2001	2	7	H1N1	Influenza A virus (A/New York/305/2001(H1N1))	89/566	CY003399,CY003398,CY003397,CY003392,CY003395,CY003394,CY003393,CY003396
731	USA	New York	-74.0059	40.7128	Human	2001-02-12	2001	2	12	H1N1	Influenza A virus (A/New York/308/2001(H1N1))	91/566	CY002807,CY002806,CY002805,CY002800,CY002803,CY002802,CY002801,CY002804
732	USA	New York	-74.0059	40.7128	Human	2001-02-21	2001	2	21	H1N1	Influenza A virus (A/New York/281/2001(H1N1))	90/566	CY002575,CY002574,CY002573,CY002568,CY002571,CY002570,CY002569,CY002572
733	USA	New York	-74.0059	40.7128	Human	2001-02-21	2001	2	21	H1N1	Influenza A virus (A/New York/446/2001(H1N1))	90/566	CY003487,CY003486,CY003485,CY003480,CY003483,CY003482,CY003481,CY003484
734	USA	Memphis	-90.049	35.1495	Human	2001	2001	NA	NA	H1N1	Influenza A virus (A/Memphis/1/2001(H1N1))	92/566	CY020268,CY020267,CY020266,CY020261,CY020264,CY020263,CY020262,CY020265
735	USA	Memphis	-90.049	35.1495	Human	2001	2001	NA	NA	H1N1	Influenza A virus (A/Memphis/6/2001(H1N1))	91/566	CY020148,CY020147,CY020146,CY020141,CY020144,CY020143,CY020142,CY020145
736	USA	Memphis	-90.049	35.1495	Human	2001	2001	NA	NA	H1N1	Influenza A virus (A/Memphis/7/2001(H1N1))	90/566	CY020156,CY020155,CY020154,CY020149,CY020152,CY020151,CY020150,CY020153
737	USA	Memphis	-90.049	35.1495	Human	2001	2001	NA	NA	H1N1	Influenza A virus (A/Memphis/8/2001(H1N1))	90/566	CY019882,CY019881,CY019880,CY019875,CY019878,CY019877,CY019876,CY019879
738	USA	Texas	-99.9018	31.9686	Avian	2001-02-12	2001	2	12	H1N1	Influenza A virus (A/northern pintail/Texas/421716/2001(H1N1))	60/566	CY139656,CY139655,CY139654,CY139649,CY139652,CY139651,CY139650,CY139653
739	USA	Delaware	103.82	1.35208	Avian	2002-05-28	2002	5	28	H1N1	Influenza A virus (A/ruddy turnstone/Delaware/650607/2002)	62/566	MH597364,MH597363,MH597362,MH597357,MH597360,MH597359,MH597358,MH597361
740	Russia	Russia	105.319	61.524	Human	2002	2002	NA	NA	H1N1	Influenza A virus (A/Russia/2187/2002(H1N1))	91/566	CY125171,CY125170,CY125169,CY125164,CY125167,CY125166,CY125165,CY125168
741	Viet Nam	HaNoi	105.834	21.0278	Human	2002	2002	NA	NA	H1N1	Influenza A virus (A/HaNoi/2546/2002(H1N1))	89/566	CY104011,CY104010,CY104009,CY104004,CY104007,CY104006,CY104005,CY104008
742	Viet Nam	HaNoi	105.834	21.0278	Human	2002	2002	NA	NA	H1N1	Influenza A virus (A/HaNoi/2704/2002(H1N1))	90/566	CY104019,CY104018,CY104017,CY104012,CY104015,CY104014,CY104013,CY104016
743	Canada	Saskatchewan	-106.451	52.9399	Swine	2002	2002	NA	NA	H1N1	Influenza A virus (A/swine/Saskatchewan/18789/02(H1N1))	63/566	AY619954,AY619955,AY619956,AY619961,AY619958,AY619960,AY619959,AY619957
744	China	Neimenggu	111.766	40.8174	Human	2002	2002	NA	NA	H1N1	Influenza A virus (A/Neimenggu/52/2002(H1N1))	90/566	CY125187,CY125186,CY125185,CY125180,CY125183,CY125182,CY125181,CY125184
745	China	Guangdong	113.267	23.1322	Swine	2002	2002	NA	NA	H1N1	Influenza A virus (A/swine/Guangdong/103/2002(H1N1))	62/566	GQ422382,GQ422383,GQ422384,GQ422385,GQ422386,GQ422387,GQ422388,GQ422389
746	Hong Kong	Hong Kong	114.109	22.3964	Swine	2002-02-19	2002	2	19	H1N1	Influenza A virus (A/swine/Hong Kong/227/2002(H1N1))	67/566	CY085491,CY085492,CY085493,CY085494,CY085495,CY085496,CY085497,CY085498
747	Hong Kong	Hong Kong	114.109	22.3964	Swine	2002-05-24	2002	5	24	H1N1	Influenza A virus (A/swine/Hong Kong/752/2002(H1N1))	67/566	CY085499,CY085500,CY085501,CY085502,CY085503,CY085504,CY085505,CY085506
748	USA	Maryland	114.109	22.3964	Avian	2002	2002	NA	NA	H1N1	Influenza A virus (A/mallard/Maryland/161/2002(H1N1))	61/566	EU026021,EU026020,EU026019,EU026014,EU026017,EU026016,EU026015,EU026018
749	Canada	Alberta	-116.577	53.9333	Avian	2002-07-02	2002	7	2	H1N1	Influenza A virus (A/mallard/Alberta/151/2002(H1N1))	58/566	CY137481,CY137480,CY137479,CY137474,CY137477,CY137476,CY137475,CY137478
750	Canada	Alberta	-116.577	53.9333	Avian	2002-07-07	2002	7	7	H1N1	Influenza A virus (A/mallard/Alberta/204/2002(H1N1))	57/566	CY137489,CY137488,CY137487,CY137482,CY137485,CY137484,CY137483,CY137486
751	Canada	Alberta	-116.577	53.9333	Avian	2002-07-07	2002	7	7	H1N1	Influenza A virus (A/mallard/Alberta/207/2002(H1N1))	58/566	CY137497,CY137496,CY137495,CY137490,CY137493,CY137492,CY137491,CY137494
752	Canada	Alberta	-116.577	53.9333	Avian	2002-07-07	2002	7	7	H1N1	Influenza A virus (A/mallard/Alberta/215/2002(H1N1))	57/566	CY137505,CY137504,CY137503,CY137498,CY137501,CY137500,CY137499,CY137502
753	Canada	Alberta	-116.577	53.9333	Avian	2002-07-07	2002	7	7	H1N1	Influenza A virus (A/mallard/Alberta/219/2002(H1N1))	58/566	CY137513,CY137512,CY137511,CY137506,CY137509,CY137508,CY137507,CY137510
754	Canada	Alberta	-116.577	53.9333	Avian	2002-07-08	2002	7	8	H1N1	Influenza A virus (A/mallard/Alberta/276/2002(H1N1))	59/566	CY137521,CY137520,CY137519,CY137514,CY137517,CY137516,CY137515,CY137518
755	Canada	Alberta	-116.577	53.9333	Avian	2002-07-08	2002	7	8	H1N1	Influenza A virus (A/mallard/Alberta/277/2002(H1N1))	58/566	CY137529,CY137528,CY137527,CY137522,CY137525,CY137524,CY137523,CY137526
756	Canada	Alberta	-116.577	53.9333	Avian	2002-08-16	2002	8	16	H1N1	Influenza A virus (A/pintail/Alberta/210/2002(H1N1))	58/566	CY004553,CY004552,CY004551,CY004546,CY004549,CY004548,CY004547,CY004550,KF424111,KF424112,KF424113,KF424114,KF424115,KF424116,KF424117,KF424118
757	USA	Delaware	117.285	31.8611	Avian	2002-05-23	2002	5	23	H1N1	Influenza A virus (A/ruddy turnstone/Delaware/650664/2002)	63/566	MH597478,MH597477,MH597476,MH597471,MH597474,MH597473,MH597472,MH597475
758	United Kingdom	England	-1.17432	52.3555	Swine	2002-03-06	2002	3	6	H1N1	Influenza A virus (A/swine/England/254/2002(H1N1))	88/566	CY116063,CY116064,CY116065,CY116066,CY116067,CY116068,CY116069,CY116070
759	USA	Maryland	120.153	30.2674	Avian	2002	2002	NA	NA	H1N1	Influenza A virus (A/mallard/Maryland/170/2002(H1N1))	61/566	EU026044,EU026043,EU026042,EU026037,EU026040,EU026039,EU026038,EU026041
760	Taiwan	Taiwan	120.961	23.6978	Human	2002-01-03	2002	1	3	H1N1	Influenza A virus (A/Taiwan/52/2002(H1N1))	90/566	CY040153,CY040152,CY040151,CY040146,CY040149,CY040148,CY040147,CY040150
761	Taiwan	Taiwan	120.961	23.6978	Human	2002-01-05	2002	1	5	H1N1	Influenza A virus (A/Taiwan/123/2002(H1N1))	91/566	CY040161,CY040160,CY040159,CY040154,CY040157,CY040156,CY040155,CY040158
762	Taiwan	Taiwan	120.961	23.6978	Human	2002-01-28	2002	1	28	H1N1	Influenza A virus (A/Taiwan/567/2002(H1N1))	91/566	CY040081,CY040080,CY040079,CY040074,CY040077,CY040076,CY040075,CY040078
763	Taiwan	Taiwan	120.961	23.6978	Human	2002	2002	NA	NA	H1N1	Influenza A virus (A/Taiwan/141/2002(H1N1))	92/566	CY084228,CY084229,CY084230,CY084231,CY084232,CY084233,CY084234,CY084235
764	USA	Maryland	174.763	-36.8485	Avian	2002	2002	NA	NA	H1N1	Influenza A virus (A/mallard/Maryland/382/2002(H1N1))	60/566	EU026073,EU026072,EU026071,EU026066,EU026069,EU026068,EU026067,EU026070
765	USA	Delaware	174.776	-41.2865	Avian	2002-05-17	2002	5	17	H1N1	Influenza A virus (A/ruddy turnstone/Delaware/650682/2002)	62/566	MH597502,MH597501,MH597500,MH597495,MH597498,MH597497,MH597496,MH597499
766	USA	Maryland	22.9375	-30.5595	Avian	2002	2002	NA	NA	H1N1	Influenza A virus (A/mallard/Maryland/406/2002(H1N1))	61/566	EU026097,EU026096,EU026095,EU026090,EU026093,EU026092,EU026091,EU026094
767	France	Cotes d'Armor	-3.32637	48.5108	Swine	2002	2002	NA	NA	H1N1	Influenza A virus (A/swine/Cotes d'Armor/1624/2002(H1N1))	95/566	CY116385,CY116386,CY116387,CY116388,CY116389,CY116390,CY116391,CY116392
768	USA	Maryland	5.29127	52.1326	Avian	2002	2002	NA	NA	H1N1	Influenza A virus (A/mallard/Maryland/390/2002(H1N1))	60/566	EU026081,EU026080,EU026079,EU026074,EU026077,EU026076,EU026075,EU026078
769	USA	Maryland	-66.4619	46.5653	Avian	2002	2002	NA	NA	H1N1	Influenza A virus (A/mallard/Maryland/403/2002(H1N1))	60/566	EU026089,EU026088,EU026087,EU026082,EU026085,EU026084,EU026083,EU026086
770	USA	New York	-74.0059	40.7128	Human	2002-12-05	2002	12	5	H1N1	Influenza A virus (A/New York/494/2002(H1N1))	89/566	CY006682,CY006681,CY006680,CY006675,CY006678,CY006677,CY006676,CY006679
771	USA	New York	-74.0059	40.7128	Human	2002-12-26	2002	12	26	H1N1	Influenza A virus (A/New York/220/2002(H1N1))	91/566	CY002535,CY002534,CY002533,CY002528,CY002531,CY002530,CY002529,CY002532
772	USA	Delaware	-74.9813	44.6698	Avian	2002-05-23	2002	5	23	H1N1	Influenza A virus (A/ruddy turnstone/Delaware/650656/2002)	62/566	MH597462,MH597461,MH597460,MH597455,MH597458,MH597457,MH597456,MH597459
773	USA	Delaware Bay	-75.2479	39.1202	Avian	2002-05-20	2002	5	20	H1N1	Influenza A virus (A/shorebird/Delaware Bay/50/2002(H1N1))	62/566	CY137353,CY137352,CY137351,CY137346,CY137349,CY137348,CY137347,CY137350
774	USA	Delaware	-75.5277	38.9108	Avian	2002-05-23	2002	5	23	H1N1	Influenza A virus (A/ruddy turnstone/Delaware/650656/2002(H1N1))	62/566	CY144307,CY144306,CY144305,CY144300,CY144303,CY144302,CY144301,CY144304
775	USA	Maryland	-76.6413	39.0458	Avian	2002-07-25	2002	7	25	H1N1	Influenza A virus (A/mallard/Maryland/350/2002(H1N1))	62/566	CY032212,CY032211,CY032210,CY032205,CY032208,CY032207,CY032206,CY032209
776	USA	Maryland	-76.6413	39.0458	Avian	2002	2002	NA	NA	H1N1	Influenza A virus (A/mallard/Maryland/02-181/2002(H1N1))	62/566	EU743575,EU743574,EU743573,EU743568,EU743571,EU743570,EU743569,EU743572
777	USA	Maryland	-76.6413	39.0458	Avian	2002	2002	NA	NA	H1N1	Influenza A virus (A/mallard/Maryland/02-184/2002(H1N1))	62/566	EU743583,EU743582,EU743581,EU743576,EU743579,EU743578,EU743577,EU743580
778	USA	Maryland	-76.6413	39.0458	Avian	2002	2002	NA	NA	H1N1	Influenza A virus (A/mallard/Maryland/02-359/2002(H1N1))	62/566	EU743591,EU743590,EU743589,EU743584,EU743587,EU743586,EU743585,EU743588
779	USA	Maryland	-76.6413	39.0458	Avian	2002	2002	NA	NA	H1N1	Influenza A virus (A/mallard/Maryland/02-375/2002(H1N1))	60/566	EU743599,EU743598,EU743597,EU743592,EU743595,EU743594,EU743593,EU743596
780	USA	North Carolina	-79.0193	35.7596	Swine	2002	2002	NA	NA	H1N1	Influenza A virus (A/swine/North Carolina/18161/2002(H1N1))	87/566	CY098513,CY098514,CY098515,CY098516,CY098517,CY098518,CY098519,CY098520
781	USA	Delaware	-82.9071	40.4173	Avian	2002-05-26	2002	5	26	H1N1	Influenza A virus (A/ruddy turnstone/Delaware/650643/2002)	62/566	MH597428,MH597427,MH597426,MH597421,MH597424,MH597423,MH597422,MH597425
782	USA	Maryland	-82.9071	40.4173	Avian	2002	2002	NA	NA	H1N1	Influenza A virus (A/mallard/Maryland/168/2002(H1N1))	61/566	EU026036,EU026035,EU026034,EU026029,EU026032,EU026031,EU026030,EU026033
783	USA	sanderling	-85.3232	51.2538	Avian	2002-05-30	2002	5	30	H1N1	Influenza A virus (A/sanderling/Delaware/650623/2002)	62/566	MH598285,MH598284,MH598283,MH598278,MH598281,MH598280,MH598279,MH598282
784	USA	Maryland	-94.5486	47.733	Avian	2002	2002	NA	NA	H1N1	Influenza A virus (A/mallard/Maryland/163/2002(H1N1))	61/566	EU026028,EU026027,EU026026,EU026022,EU026024,EF607908,EU026023,EU026025
785	USA	Minnesota	-94.6859	46.7296	Swine	2002-05-16	2002	5	16	H1N1	Influenza A virus (A/swine/Minnesota/SG1138/2002(H1N1))	70/566	CY099050,CY099049,CY099048,CY099043,CY099046,CY099045,CY099044,CY099047
786	USA	Maryland	-98.8139	53.7609	Avian	2002	2002	NA	NA	H1N1	Influenza A virus (A/mallard/Maryland/369/2002(H1N1))	60/566	EU026065,EU026064,EU026063,EU026058,EU026061,EU026060,EU026059,EU026062
787	USA	Texas	-99.9018	31.9686	Avian	2002	2002	NA	NA	H1N1	Influenza A virus (A/blue winged teal/TX/27/2002(H1N1))	60/566	FJ357060,FJ357059,FJ357058,FJ357053,FJ357056,FJ357055,FJ357054,FJ357057
788	USA	Texas	-99.9018	31.9686	Avian	2002	2002	NA	NA	H1N1	Influenza A virus (A/blue winged teal/TX/43/2002(H1N1))	61/566	FJ357068,FJ357067,FJ357066,FJ357061,FJ357064,FJ357063,FJ357062,FJ357065
789	Malaysia	Malaysia	101.976	4.21048	Human	2003-08-04	2003	8	4	H1N1	Influenza A virus (A/Malaysia/25531/2003(H1N1))	92/566	CY119137,CY119136,CY119135,CY119130,CY119133,CY119132,CY119131,CY119134
790	Malaysia	Malaysia	101.976	4.21048	Human	2003-09-09	2003	9	9	H1N1	Influenza A virus (A/Malaysia/25750/2003(H1N1))	92/566	CY119145,CY119144,CY119143,CY119138,CY119141,CY119140,CY119139,CY119142
791	Malaysia	Malaysia	101.976	4.21048	Human	2003-09-24	2003	9	24	H1N1	Influenza A virus (A/Malaysia/25862/2003(H1N1))	90/566	CY119153,CY119152,CY119151,CY119146,CY119149,CY119148,CY119147,CY119150
792	Viet Nam	HaNoi	105.834	21.0278	Human	2003-01-26	2003	1	26	H1N1	Influenza A virus (A/HaNoi/HN337/2003(H1N1))	89/566	CY104773,CY104772,CY104771,CY104766,CY104769,CY104768,CY104767,CY104770
793	Viet Nam	HaNoi	105.834	21.0278	Human	2003-07-08	2003	7	8	H1N1	Influenza A virus (A/HaNoi/HN603/2003(H1N1))	89/566	CY104781,CY104780,CY104779,CY104774,CY104777,CY104776,CY104775,CY104778
794	Viet Nam	HaNoi	105.834	21.0278	Human	2003-08-26	2003	8	26	H1N1	Influenza A virus (A/HaNoi/HN719/2003(H1N1))	88/566	CY104059,CY104058,CY104057,CY104052,CY104055,CY104054,CY104053,CY104056
795	Viet Nam	HaNoi	105.834	21.0278	Human	2003-09-12	2003	9	12	H1N1	Influenza A virus (A/HaNoi/HN756/2003(H1N1))	89/566	CY104789,CY104788,CY104787,CY104782,CY104785,CY104784,CY104783,CY104786
796	Viet Nam	HaNoi	105.834	21.0278	Human	2003-09-19	2003	9	19	H1N1	Influenza A virus (A/HaNoi/BM870/2003(H1N1))	89/566	CY104717,CY104716,CY104715,CY104710,CY104713,CY104712,CY104711,CY104714
797	Viet Nam	HaNoi	105.834	21.0278	Human	2003-09-22	2003	9	22	H1N1	Influenza A virus (A/HaNoi/HN777/2003(H1N1))	89/566	CY104797,CY104796,CY104795,CY104790,CY104793,CY104792,CY104791,CY104794
798	Viet Nam	HaNoi	105.834	21.0278	Human	2003-10-10	2003	10	10	H1N1	Influenza A virus (A/HaNoi/BM893/2003(H1N1))	89/566	CY104725,CY104724,CY104723,CY104718,CY104721,CY104720,CY104719,CY104722
799	Viet Nam	HaNoi	105.834	21.0278	Human	2003-10-14	2003	10	14	H1N1	Influenza A virus (A/HaNoi/BM898/2003(H1N1))	90/566	CY104027,CY104026,CY104025,CY104020,CY104023,CY104022,CY104021,CY104024
800	Viet Nam	HaNoi	105.834	21.0278	Human	2003-10-16	2003	10	16	H1N1	Influenza A virus (A/HaNoi/BM902/2003(H1N1))	89/566	CY104733,CY104732,CY104731,CY104726,CY104729,CY104728,CY104727,CY104730
801	Viet Nam	HaNoi	105.834	21.0278	Human	2003-10-24	2003	10	24	H1N1	Influenza A virus (A/HaNoi/HN859/2003(H1N1))	89/566	CY104805,CY104804,CY104803,CY104798,CY104801,CY104800,CY104799,CY104802
802	Viet Nam	HaNoi	105.834	21.0278	Human	2003-10-27	2003	10	27	H1N1	Influenza A virus (A/HaNoi/BM910/2003(H1N1))	89/566	CY104741,CY104740,CY104739,CY104734,CY104737,CY104736,CY104735,CY104738
803	Viet Nam	HaNoi	105.834	21.0278	Human	2003-10-28	2003	10	28	H1N1	Influenza A virus (A/HaNoi/HN867/2003(H1N1))	90/566	CY104067,CY104066,CY104065,CY104060,CY104063,CY104062,CY104061,CY104064
804	Viet Nam	HaNoi	105.834	21.0278	Human	2003-12-04	2003	12	4	H1N1	Influenza A virus (A/HaNoi/BM945/2003(H1N1))	89/566	CY104749,CY104748,CY104747,CY104742,CY104745,CY104744,CY104743,CY104746
805	Viet Nam	HaNoi	105.834	21.0278	Human	2003-12-09	2003	12	9	H1N1	Influenza A virus (A/HaNoi/HN979/2003(H1N1))	89/566	CY104813,CY104812,CY104811,CY104806,CY104809,CY104808,CY104807,CY104810
806	Viet Nam	HaNoi	105.834	21.0278	Human	2003-12-09	2003	12	9	H1N1	Influenza A virus (A/HaNoi/HN981/2003(H1N1))	89/566	CY104821,CY104820,CY104819,CY104814,CY104817,CY104816,CY104815,CY104818
807	Viet Nam	HaNoi	105.834	21.0278	Human	2003-12-10	2003	12	10	H1N1	Influenza A virus (A/HaNoi/BM949/2003(H1N1))	90/566	CY104035,CY104034,CY104033,CY104028,CY104031,CY104030,CY104029,CY104032
808	Viet Nam	HaNoi	105.834	21.0278	Human	2003-12-17	2003	12	17	H1N1	Influenza A virus (A/HaNoi/HN1004/2003(H1N1))	89/566	CY104043,CY104042,CY104041,CY104036,CY104039,CY104038,CY104037,CY104040
809	Viet Nam	HaNoi	105.834	21.0278	Human	2003-12-19	2003	12	19	H1N1	Influenza A virus (A/HaNoi/BM959/2003(H1N1))	89/566	CY104757,CY104756,CY104755,CY104750,CY104753,CY104752,CY104751,CY104754
810	Viet Nam	HaNoi	105.834	21.0278	Human	2003-12-22	2003	12	22	H1N1	Influenza A virus (A/HaNoi/HN1017/2003(H1N1))	89/566	CY104765,CY104764,CY104763,CY104758,CY104761,CY104760,CY104759,CY104762
811	Viet Nam	HaNoi	105.834	21.0278	Human	2003-12-24	2003	12	24	H1N1	Influenza A virus (A/HaNoi/HN1024/2003(H1N1))	90/566	CY104051,CY104050,CY104049,CY104044,CY104047,CY104046,CY104045,CY104048
812	Viet Nam	HaNoi	105.834	21.0278	Human	2003	2003	NA	NA	H1N1	Influenza A virus (A/HaNoi/ARI172/2003(H1N1))	89/566	CY105205,CY105204,CY105203,CY105198,CY105201,CY105200,CY105199,CY105202
813	Viet Nam	HaNoi	105.834	21.0278	Human	2003	2003	NA	NA	H1N1	Influenza A virus (A/HaNoi/ARI36/2003(H1N1))	89/566	CY104709,CY104708,CY104707,CY104702,CY104705,CY104704,CY104703,CY104706
814	Viet Nam	HaNoi	105.834	21.0278	Human	2003	2003	NA	NA	H1N1	Influenza A virus (A/HaNoi/BM857/2003(H1N1))	89/566	CY105229,CY105228,CY105227,CY105222,CY105225,CY105224,CY105223,CY105226
815	Viet Nam	HaNoi	105.834	21.0278	Human	2003	2003	NA	NA	H1N1	Influenza A virus (A/HaNoi/BM862/2003(H1N1))	89/566	CY105237,CY105236,CY105235,CY105230,CY105233,CY105232,CY105231,CY105234
816	Viet Nam	TayNguyen	108.238	13.0635	Human	2003-06-15	2003	6	15	H1N1	Influenza A virus (A/TayNguyen/TN101/2003(H1N1))	90/566	CY104075,CY104074,CY104073,CY104068,CY104071,CY104070,CY104069,CY104072
817	Hong Kong	Hong Kong	114.109	22.3964	Swine	2003-02-06	2003	2	6	H1N1	Influenza A virus (A/swine/Hong Kong/NS129/2003(H1N1))	93/566	CY085547,CY085548,CY085549,CY085550,CY085551,CY085552,CY085553,CY085554
818	Hong Kong	Hong Kong	114.109	22.3964	Swine	2003-05-09	2003	5	9	H1N1	Influenza A virus (A/swine/Hong Kong/638/2003(H1N1))	93/566	CY085555,CY085556,CY085557,CY085558,CY085559,CY085560,CY085561,CY085562
819	Canada	Alberta	-116.577	53.9333	Avian	2003-07-01	2003	7	1	H1N1	Influenza A virus (A/mallard/Alberta/130/2003(H1N1))	57/566	CY137537,CY137536,CY137535,CY137530,CY137533,CY137532,CY137531,CY137534
820	Canada	Alberta	-116.577	53.9333	Swine	2003	2003	NA	NA	H1N1	Influenza A virus (A/swine/Alberta/56626/03(H1N1))	60/566	DQ280197,DQ280198,DQ280199,DQ280203,DQ280201,DQ280202,DQ280204,DQ280200
821	United Kingdom	England	-1.17432	52.3555	Swine	2003-02-11	2003	2	11	H1N1	Influenza A virus (A/swine/England/010402/2003(H1N1))	87/566	CY115924,CY115925,CY115926,CY115927,CY115928,CY115929,CY115930,CY115931
822	Italy	Italy	12.5674	41.8719	Swine	2003	2003	NA	NA	H1N1	Influenza A virus (A/swine/Italy/151672-3/2003(H1N1))	92/566	CY116463,CY116464,CY116465,CY116466,CY116467,CY116468,CY116469,CY116470
823	Italy	Italy	12.5674	41.8719	Swine	2003	2003	NA	NA	H1N1	Influenza A virus (A/swine/Italy/289171/2003(H1N1))	91/566	CY116508,CY116509,CY116510,CY116511,CY116512,CY116513,CY116514,CY116515
824	New Zealand	Christchurch	172.636	-43.5321	Human	2003	2003	NA	NA	H1N1	Influenza A virus (A/Christchurch/1/2003(H1N1))	90/566	CY125195,CY125194,CY125193,CY125188,CY125191,CY125190,CY125189,CY125192
825	USA	New York	-74.0059	40.7128	Human	2003-01-12	2003	1	12	H1N1	Influenza A virus (A/New York/222/2003(H1N1))	89/566	CY002687,CY002686,CY002685,CY002680,CY002683,CY002682,CY002681,CY002684
826	USA	New York	-74.0059	40.7128	Human	2003-01-15	2003	1	15	H1N1	Influenza A virus (A/New York/223/2003(H1N1))	89/566	CY002695,CY002694,CY002693,CY002688,CY002691,CY002690,CY002689,CY002692
827	USA	New York	-74.0059	40.7128	Human	2003-01-20	2003	1	20	H1N1	Influenza A virus (A/New York/484/2003(H1N1))	91/566	CY009003,CY009002,CY009001,CY008996,CY008999,CY008998,CY008997,CY009000
828	USA	New York	-74.0059	40.7128	Human	2003-01-21	2003	1	21	H1N1	Influenza A virus (A/New York/486/2003(H1N1))	90/566	CY003695,CY003694,CY003693,CY003688,CY003691,CY003690,CY003689,CY003692
829	USA	New York	-74.0059	40.7128	Human	2003-01-22	2003	1	22	H1N1	Influenza A virus (A/New York/399/2003(H1N1))	89/566	CY002815,CY002814,CY002813,CY002808,CY002811,CY002810,CY002809,CY002812
830	USA	New York	-74.0059	40.7128	Human	2003-01-27	2003	1	27	H1N1	Influenza A virus (A/New York/230/2003(H1N1))	90/566	CY002631,CY002630,CY002629,CY002624,CY002627,CY002626,CY002625,CY002628
831	USA	New York	-74.0059	40.7128	Human	2003-01-28	2003	1	28	H1N1	Influenza A virus (A/New York/293/2003(H1N1))	89/566	CY003391,CY003390,CY003389,CY003384,CY003387,CY003386,CY003385,CY003388
832	USA	New York	-74.0059	40.7128	Human	2003-02-12	2003	2	12	H1N1	Influenza A virus (A/New York/493/2003(H1N1))	91/566	CY006674,CY006673,CY006672,CY006667,CY006670,CY006669,CY006668,CY006671
833	USA	New York	-74.0059	40.7128	Human	2003-02-25	2003	2	25	H1N1	Influenza A virus (A/New York/496/2003(H1N1))	89/566	CY003711,CY003710,CY003709,CY003704,CY003707,CY003706,CY003705,CY003708
834	USA	New York	-74.0059	40.7128	Human	2003-02-28	2003	2	28	H1N1	Influenza A virus (A/New York/348/2003(H1N1))	91/566	CY002711,CY002710,CY002709,CY002704,CY002707,CY002706,CY002705,CY002708
835	USA	New York	-74.0059	40.7128	Human	2003-03-05	2003	3	5	H1N1	Influenza A virus (A/New York/292/2003(H1N1))	91/566	CY003383,CY003382,CY003381,CY003376,CY003379,CY003378,CY003377,CY003380
836	Spain	Spain	-74.0064	40.7343	Swine	2003	2003	NA	NA	H1N1	Influenza A virus (A/swine/Spain/50047/2003(H1N1))	93/566	CY009899,CY009898,CY009897,CY009892,CY009895,CY009894,CY009893,CY009896
837	Germany	Haseluenne	7.48098	52.6763	Swine	2003-10-09	2003	10	9	H1N1	Influenza A virus (A/swine/Haseluenne/IDT2617/2003(H1N1))	93/566	GQ161116,GQ161117,GQ161118,GQ161119,GQ161120,GQ161121,GQ161122,GQ161123,GQ161109,GQ161110,GQ161111,GQ161112,GQ161113,GQ161114,EU478811,GQ161115
838	USA	Maryland	-76.6413	39.0458	Avian	2003	2003	NA	NA	H1N1	Influenza A virus (A/mallard/Maryland/199/2003(H1N1))	63/566	EU980523,EU980522,EU980521,EU980516,EU980519,EU980518,EU980517,EU980520
839	USA	Maryland	-76.6413	39.0458	Avian	2003	2003	NA	NA	H1N1	Influenza A virus (A/mallard/Maryland/26/2003(H1N1))	61/566	FJ357119,FJ357118,FJ357117,FJ357112,FJ357115,FJ357114,FJ357113,FJ357116
840	USA	Maryland	-76.6413	39.0458	Avian	2003	2003	NA	NA	H1N1	Influenza A virus (A/mallard/Maryland/41/2003(H1N1))	62/566	FJ357127,FJ357126,FJ357125,FJ357120,FJ357123,FJ357122,FJ357121,FJ357124
841	USA	Maryland	-76.6413	39.0458	Avian	2003	2003	NA	NA	H1N1	Influenza A virus (A/mallard/Maryland/42/2003(H1N1))	61/566	FJ357135,FJ357134,FJ357133,FJ357128,FJ357131,FJ357130,FJ357129,FJ357132
842	USA	Maryland	-76.6413	39.0458	Avian	2003	2003	NA	NA	H1N1	Influenza A virus (A/mallard/Maryland/53/2003(H1N1))	62/566	FJ357143,FJ357142,FJ357141,FJ357136,FJ357139,FJ357138,FJ357137,FJ357140
843	USA	North Carolina	-79.0193	35.7596	Swine	2003-02-04	2003	2	4	H1N1	Influenza A virus (A/swine/North Carolina/SG1170/2003(H1N1))	73/566	CY157662,CY157661,CY157660,CY157655,CY157658,CY157657,CY157656,CY157659
844	USA	North Carolina	-79.0193	35.7596	Swine	2003-05-09	2003	5	9	H1N1	Influenza A virus (A/swine/North Carolina/SG1175/2003(H1N1))	73/566	CY159556,CY159555,CY159554,CY159549,CY159552,CY159551,CY159550,CY159553
845	USA	North Carolina	-79.0193	35.7596	Swine	2003-06-20	2003	6	20	H1N1	Influenza A virus (A/swine/North Carolina/SG1172/2003(H1N1))	77/566	CY157670,CY157669,CY157668,CY157663,CY157666,CY157665,CY157664,CY157667
846	USA	North Carolina	-79.0193	35.7596	Swine	2003-07-11	2003	7	11	H1N1	Influenza A virus (A/swine/North Carolina/SG1169/2003(H1N1))	80/566	CY159523,CY159522,CY159521,CY159516,CY159519,CY159518,CY159517,CY159520
847	USA	Kentucky	-84.27	37.8393	Swine	2003-01-22	2003	1	22	H1N1	Influenza A virus (A/swine/Kentucky/SG1167/2003(H1N1))	76/566	CY157654,CY157653,CY157652,CY157647,CY157650,CY157649,CY157648,CY157651
848	Canada	Ontario	-85.3232	51.2538	Swine	2003	2003	NA	NA	H1N1	Influenza A virus (A/swine/Ontario/53518/03(H1N1))	65/566	DQ280213,DQ280214,DQ280215,DQ280219,DQ280217,DQ280218,DQ280220,DQ280216
849	Canada	Ontario	-85.3232	51.2538	Swine	2003	2003	NA	NA	H1N1	Influenza A virus (A/swine/Ontario/57561/03(H1N1))	61/566	DQ280189,DQ280190,DQ280191,DQ280195,DQ280193,DQ280194,DQ280196,DQ280192
850	USA	Illinois	-89.3985	40.6331	Swine	2003-03-07	2003	3	7	H1N1	Influenza A virus (A/swine/Illinois/SG1141/2003(H1N1))	78/566	CY099198,CY099197,CY099196,CY099191,CY099194,CY099193,CY099192,CY099195
851	USA	Memphis	-90.049	35.1495	Human	2003	2003	NA	NA	H1N1	Influenza A virus (A/Memphis/5/2003(H1N1))	89/566	CY019890,CY019889,CY019888,CY019883,CY019886,CY019885,CY019884,CY019887
852	USA	Memphis	-90.049	35.1495	Human	2003	2003	NA	NA	H1N1	Influenza A virus (A/Memphis/6/2003(H1N1))	89/566	CY019348,CY019347,CY019346,CY019341,CY019344,CY019343,CY019342,CY019345
853	USA	Arkansas	-91.8318	35.2011	Swine	2003-07-23	2003	7	23	H1N1	Influenza A virus (A/swine/Arkansas/SG1157/2003(H1N1))	75/566	CY157590,CY157589,CY157588,CY157583,CY157586,CY157585,CY157584,CY157587
854	USA	Missouri	-91.8318	37.9643	Swine	2003-10-09	2003	10	9	H1N1	Influenza A virus (A/swine/Missouri/SG1182/2003(H1N1))	74/566	CY158832,CY158831,CY158830,CY158825,CY158828,CY158827,CY158826,CY158829,CY157694,CY157693,CY157692,CY157687,CY157690,CY157689,CY157688,CY157691
855	USA	Iowa	-93.0977	41.878	Swine	2003-04-01	2003	4	NA	H1N1	Influenza A virus (A/swine/Iowa/H03G1/2003(H1N1))	70/566	GU135907,GU135908,GU135909,GU135910,GU135911,GU135912,GU135913,GU135914
856	USA	Iowa	-93.0977	41.878	Swine	2003-06-01	2003	6	NA	H1N1	Influenza A virus (A/swine/Iowa/H03HS5/2003(H1N1))	77/566	GU135930,GU135931,GU135932,GU135933,GU135934,GU135935,GU135936,GU135937
857	USA	Iowa	-93.0977	41.878	Swine	2003-06-01	2003	6	NA	H1N1	Influenza A virus (A/swine/Iowa/H03LS4/2003(H1N1))	72/566	GU135954,GU135955,GU135956,GU135957,GU135958,GU135959,GU135960,GU135961
858	USA	Iowa	-93.0977	41.878	Swine	2003-09-01	2003	9	NA	H1N1	Influenza A virus (A/swine/Iowa/H03US3/2003(H1N1))	68/566	GU135962,GU135963,GU135964,GU135965,GU135966,GU135967,GU135968,GU135969
859	USA	Iowa	-93.0977	41.878	Swine	2003-10-01	2003	10	NA	H1N1	Influenza A virus (A/swine/Iowa/H03UWF2/2003(H1N1))	71/566	GU135970,GU135971,GU135972,GU135973,GU135974,GU135975,GU135976,GU135977
860	USA	Iowa	-93.0977	41.878	Swine	2003-12-01	2003	12	NA	H1N1	Influenza A virus (A/swine/Iowa/H03LJ10/2003(H1N1))	75/566	GU135946,GU135947,GU135948,GU135949,GU135950,GU135951,GU135952,GU135953
861	USA	Minnesota	-94.6859	46.7296	Swine	2003-10-02	2003	10	2	H1N1	Influenza A virus (A/swine/Minnesota/SG1454/2003(H1N1))	72/566	CY159128,CY159127,CY159126,CY159121,CY159124,CY159123,CY159122,CY159125
862	USA	Minnesota	-94.6859	46.7296	Swine	2003	2003	NA	NA	H1N1	Influenza A virus (A/swine/Minnesota/6998/2003(H1N1))	71/566	CY098481,CY098482,CY098483,CY098484,CY098485,CY098486,CY098487,CY098488
863	USA	Oklahoma	-97.0929	35.0078	Swine	2003-08-12	2003	8	12	H1N1	Influenza A virus (A/swine/Oklahoma/00130/2003(H1N1))	70/566	CY159506,CY159505,CY159504,CY159499,CY159502,CY159501,CY159500,CY159503
864	Thailand	Ratchaburi	99.8134	13.5283	Swine	2003	2003	NA	NA	H1N1	Influenza A virus (A/swine/Ratchaburi/NIAH550/2003(H1N1))	70/566	AB434293,AB434294,AB434295,AB434296,AB434297,AB434298,AB434299,AB434300
865	USA	Texas	-99.9018	31.9686	Swine	2003-10-15	2003	10	15	H1N1	Influenza A virus (A/swine/Texas/00195/2003(H1N1))	76/566	CY157638,CY157637,CY157636,CY157631,CY157634,CY157633,CY157632,CY157635
866	USA	Texas	-99.9018	31.9686	Swine	2003-10-15	2003	10	15	H1N1	Influenza A virus (A/swine/Texas/SG1162/2003(H1N1))	81/566	CY158816,CY158815,CY158814,CY158809,CY158812,CY158811,CY158810,CY158813,CY157630,CY157629,CY157628,CY157623,CY157626,CY157625,CY157624,CY157627
867	USA	Nebraska	-99.9018	41.4925	Swine	2003-08-29	2003	8	29	H1N1	Influenza A virus (A/swine/Nebraska/00178/2003(H1N1))	75/566	CY159112,CY159111,CY159110,CY159105,CY159108,CY159107,CY159106,CY159109
868	Thailand	Chonburi	100.985	13.3611	Swine	2004	2004	NA	NA	H1N1	Influenza A virus (A/swine/Chonburi/NIAH9469/2004(H1N1))	65/566	AB434301,AB434302,AB434303,AB434304,AB434305,AB434306,AB434307,AB434308
869	Thailand	Chonburi	100.985	13.3611	Swine	2004	2004	NA	NA	H1N1	Influenza A virus (A/swine/Chonburi/NIAH977/2004(H1N1))	63/566	AB434309,AB434310,AB434311,AB434312,AB434313,AB434314,AB434315,AB434316
870	Malaysia	Malaysia	101.976	4.21048	Human	2004-10-23	2004	10	23	H1N1	Influenza A virus (A/Malaysia/30025/2004(H1N1))	95/566	CY119161,CY119160,CY119159,CY119154,CY119157,CY119156,CY119155,CY119158
871	USA	Colorado	-105.782	39.5501	Swine	2004-04-07	2004	4	7	H1N1	Influenza A virus (A/swine/Colorado/SG1185/2004(H1N1))	72/566	CY157702,CY157701,CY157700,CY157695,CY157698,CY157697,CY157696,CY157699
872	Canada	Canada	-106.347	56.1304	Human	2004	2004	NA	NA	H1N1	Influenza A virus (A/Canada/591/2004(H1N1))	95/566	CY125203,CY125202,CY125201,CY125196,CY125199,CY125198,CY125197,CY125200
873	New Zealand	Canterbury	1.07891	51.2802	Human	2004-09-12	2004	9	12	H1N1	Influenza A virus (A/Canterbury/106/2004(H1N1))	94/566	CY007474,CY007473,CY007472,CY007467,CY007470,CY007469,CY007468,CY007471
874	Hong Kong	Hong Kong	114.109	22.3964	Human	2004	2004	NA	NA	H1N1	Influenza A virus (A/Hong Kong/2637/2004(H1N1))	96/566	CY125211,CY125210,CY125209,CY125204,CY125207,CY125206,CY125205,CY125208
875	Canada	Alberta	-116.577	53.9333	Avian	2004-08-03	2004	8	3	H1N1	Influenza A virus (A/mallard/Alberta/88/2004(H1N1))	59/566	KF424039,KF424040,KF424041,KF424042,KF424043,KF424044,KF424045,KF424046,CY137609,CY137608,CY137607,CY137602,CY137605,CY137604,CY137603,CY137606
876	China	Tianjin	117.201	39.0842	Swine	2004	2004	NA	NA	H1N1	Influenza A virus (A/swine/Tianjin/01/2004(H1N1))	88/566	EU004447,EU004446,EU004445,EU004444,EU004443,EU004442,EU004440,EU004441
877	United Kingdom	England	-1.17432	52.3555	Swine	2004-09-08	2004	9	8	H1N1	Influenza A virus (A/swine/England/1131/2004(H1N1))	91/566	CY115956,CY115957,CY115958,CY115959,CY115960,CY115961,CY115962,CY115963
878	France	Paris	2.35222	48.8566	Human	2004	2004	NA	NA	H1N1	Influenza A virus (A/Paris/650/2004(H1N1))	90/566	LK054729,LK054730,LK054731,LK054732,LK054733,LK054734,LK054735,LK054736
879	Spain	Spain	-3.74922	40.4637	Swine	2004	2004	NA	NA	H1N1	Influenza A virus (A/swine/Spain/53207/2004(H1N1))	92/566	CY010587,CY010586,CY010585,CY010580,CY010583,CY010582,CY010581,CY010584
880	Germany	Greven	7.61711	52.0965	Swine	2004-01-07	2004	1	7	H1N1	Influenza A virus (A/swine/Greven/IDT2889/2004(H1N1))	94/566	GQ161153,GQ161154,GQ161155,GQ161156,GQ161157,GQ161158,EU478823,GQ161159
881	USA	North Carolina	-79.0193	35.7596	Swine	2004-04-15	2004	4	15	H1N1	Influenza A virus (A/swine/North Carolina/SG1202/2004(H1N1))	73/566	CY159698,CY159697,CY159696,CY159691,CY159694,CY159693,CY159692,CY159695,CY158848,CY158847,CY158846,CY158841,CY158844,CY158843,CY158842,CY158845
882	USA	North Carolina	-79.0193	35.7596	Swine	2004-08-03	2004	8	3	H1N1	Influenza A virus (A/swine/North Carolina/00378/2004(H1N1))	73/566	CY159216,CY159215,CY159214,CY159209,CY159212,CY159211,CY159210,CY159213
883	USA	North Carolina	-79.0193	35.7596	Swine	2004-08-27	2004	8	27	H1N1	Influenza A virus (A/swine/North Carolina/SG1463/2004(H1N1))	79/566	CY159200,CY159199,CY159198,CY159193,CY159196,CY159195,CY159194,CY159197
884	USA	North Carolina	-79.0193	35.7596	Swine	2004-10-07	2004	10	7	H1N1	Influenza A virus (A/swine/North Carolina/00371/2004(H1N1))	79/566	CY159184,CY159183,CY159182,CY159177,CY159180,CY159179,CY159178,CY159181
885	Canada	Ontario	-85.3232	51.2538	Swine	2004	2004	NA	NA	H1N1	Influenza A virus (A/swine/Ontario/11112/2004(H1N1))	62/566	DQ280245,DQ280246,DQ280247,DQ280250,DQ280249,DQ280251,DQ280252,DQ280248
886	Canada	Ontario	-85.3232	51.2538	Swine	2004	2004	NA	NA	H1N1	Influenza A virus (A/swine/Ontario/23866/04(H1N1))	66/566	DQ280237,DQ280238,DQ280239,DQ280243,DQ280241,DQ280242,DQ280244,DQ280240
887	USA	Tennessee	-86.5804	35.5175	Swine	2004-03-11	2004	3	11	H1N1	Influenza A virus (A/swine/Tennessee/00264/2004(H1N1))	72/566	CY157750,CY157749,CY157748,CY157743,CY157746,CY157745,CY157744,CY157747
888	France	Finnistere	-9.26503	42.9078	Swine	2004	2004	NA	NA	H1N1	Influenza A virus (A/swine/Finnistere/800/2004(H1N1))	101/566	CY116353,CY116354,CY116355,CY116356,CY116357,CY116358,CY116359,CY116360
889	USA	Iowa	-93.0977	41.878	Swine	2004-02-19	2004	2	19	H1N1	Influenza A virus (A/swine/Iowa/00250/2004(H1N1))	72/566	CY159224,CY159223,CY159222,CY159217,CY159220,CY159219,CY159218,CY159221
890	USA	Iowa	-93.0977	41.878	Swine	2004	2004	NA	NA	H1N1	Influenza A virus (A/swine/Iowa/00239/2004(H1N1))	75/566	KM198687,KM198688,KM198689,KM198690,KM198691,KM198692,KM198693,KM198694
891	USA	Minnesota	-94.6859	46.7296	Swine	2004-03-31	2004	3	31	H1N1	Influenza A virus (A/swine/Minnesota/00272/2004(H1N1))	78/566	KR087968,KR087969,KR087970,KR087971,KR087972,KR087973,KR087974,KR087975
892	USA	Minnesota	-94.6859	46.7296	Swine	2004-04-29	2004	4	29	H1N1	Influenza A virus (A/swine/Minnesota/SG1212/2004(H1N1))	72/566	CY157774,CY157773,CY157772,CY157767,CY157770,CY157769,CY157768,CY157771
893	USA	Minnesota	-94.6859	46.7296	Swine	2004-07-23	2004	7	23	H1N1	Influenza A virus (A/swine/Minnesota/00352/2004(H1N1))	72/566	CY159232,CY159231,CY159230,CY159225,CY159228,CY159227,CY159226,CY159229
894	USA	Minnesota	-94.6859	46.7296	Swine	2004-08-13	2004	8	13	H1N1	Influenza A virus (A/swine/Minnesota/SG1470/2004(H1N1))	70/566	CY159256,CY159255,CY159254,CY159249,CY159252,CY159251,CY159250,CY159253
895	USA	Minnesota	-94.6859	46.7296	Swine	2004-09-09	2004	9	9	H1N1	Influenza A virus (A/swine/Minnesota/00401/2004(H1N1))	72/566	CY159240,CY159239,CY159238,CY159233,CY159236,CY159235,CY159234,CY159237
896	USA	Minnesota	-94.6859	46.7296	Swine	2004-11-05	2004	11	5	H1N1	Influenza A virus (A/swine/Minnesota/SG1210/2004(H1N1))	72/566	CY159722,CY159721,CY159720,CY159715,CY159718,CY159717,CY159716,CY159719
897	USA	Oklahoma	-97.0929	35.0078	Swine	2004-08-26	2004	8	26	H1N1	Influenza A virus (A/swine/Oklahoma/SG1460/2004(H1N1))	69/566	CY159176,CY159175,CY159174,CY159169,CY159172,CY159171,CY159170,CY159173
898	USA	Oklahoma	-97.0929	35.0078	Swine	2004-09-01	2004	9	1	H1N1	Influenza A virus (A/swine/Oklahoma/SG1458/2004(H1N1))	72/566	CY159160,CY159159,CY159158,CY159153,CY159156,CY159155,CY159154,CY159157
899	USA	Oklahoma	-97.0929	35.0078	Swine	2004-09-23	2004	9	23	H1N1	Influenza A virus (A/swine/Oklahoma/SG1457/2004(H1N1))	71/566	CY159152,CY159151,CY159150,CY159145,CY159148,CY159147,CY159146,CY159149
900	USA	Oklahoma	-97.0929	35.0078	Swine	2004-10-15	2004	10	15	H1N1	Influenza A virus (A/swine/Oklahoma/SG1190/2004(H1N1))	71/566	CY157726,CY157725,CY157724,CY157719,CY157722,CY157721,CY157720,CY157723
901	USA	Oklahoma	-97.0929	35.0078	Swine	2004-10-22	2004	10	22	H1N1	Influenza A virus (A/swine/Oklahoma/SG1188/2004(H1N1))	74/566	CY157718,CY157717,CY157716,CY157711,CY157714,CY157713,CY157712,CY157715
902	USA	Oklahoma	-97.0929	35.0078	Swine	2004-12-28	2004	12	28	H1N1	Influenza A virus (A/swine/Oklahoma/SG1191/2004(H1N1))	70/566	CY157734,CY157733,CY157732,CY157727,CY157730,CY157729,CY157728,CY157731
903	USA	Texas	-99.9018	31.9686	Swine	2004-02-04	2004	2	4	H1N1	Influenza A virus (A/swine/Texas/00244/2004(H1N1))	77/566	CY159144,CY159143,CY159142,CY159137,CY159140,CY159139,CY159138,CY159141
904	USA	Texas	-99.9018	31.9686	Swine	2004-02-25	2004	2	25	H1N1	Influenza A virus (A/swine/Texas/SG1187/2004(H1N1))	77/566	CY159620,CY159619,CY159618,CY159613,CY159616,CY159615,CY159614,CY159617,CY158840,CY158839,CY158838,CY158833,CY158836,CY158835,CY158834,CY158837
905	Thailand	Chonburi	100.985	13.3611	Swine	2005	2005	NA	NA	H1N1	Influenza A virus (A/swine/Chonburi/NIAH589/2005(H1N1))	69/566	AB434317,AB434318,AB434319,AB434320,AB434321,AB434322,AB434323,AB434324
906	Thailand	Chachoengsao	101.078	13.6904	Swine	2005	2005	NA	NA	H1N1	Influenza A virus (A/swine/Chachoengsao/NIAH587/2005(H1N1))	69/566	AB434325,AB434326,AB434327,AB434328,AB434329,AB434330,AB434331,AB434332
907	Malaysia	Malaysia	101.976	4.21048	Human	2005-07-29	2005	7	29	H1N1	Influenza A virus (A/Malaysia/32110/2005(H1N1))	95/566	CY119169,CY119168,CY119167,CY119162,CY119165,CY119164,CY119163,CY119166
908	Malaysia	Malaysia	101.976	4.21048	Human	2005-08-02	2005	8	2	H1N1	Influenza A virus (A/Malaysia/32151/2005(H1N1))	95/566	CY118003,CY118002,CY118001,CY117996,CY117999,CY117998,CY117997,CY118000
909	Malaysia	Malaysia	101.976	4.21048	Human	2005-08-10	2005	8	10	H1N1	Influenza A virus (A/Malaysia/32217/2005(H1N1))	96/566	CY119177,CY119176,CY119175,CY119170,CY119173,CY119172,CY119171,CY119174
910	Malaysia	Malaysia	101.976	4.21048	Human	2005-11-30	2005	11	30	H1N1	Influenza A virus (A/Malaysia/33132/2005(H1N1))	95/566	CY119185,CY119184,CY119183,CY119178,CY119181,CY119180,CY119179,CY119182
911	Malaysia	Malaysia	101.976	4.21048	Human	2005-12-06	2005	12	6	H1N1	Influenza A virus (A/Malaysia/33166/2005(H1N1))	96/566	CY119193,CY119192,CY119191,CY119186,CY119189,CY119188,CY119187,CY119190
912	Viet Nam	Hanoi	105.834	21.0278	Human	2005-04-08	2005	4	8	H1N1	Influenza A virus (A/Hanoi/ISBM31/2005(H1N1))	90/566	CY104829,CY104828,CY104827,CY104822,CY104825,CY104824,CY104823,CY104826
913	Viet Nam	TayNguyen	108.238	13.0635	Human	2005-06-14	2005	6	14	H1N1	Influenza A virus (A/TayNguyen/TN334/2005(H1N1))	90/566	CY105357,CY105356,CY105355,CY105350,CY105353,CY105352,CY105351,CY105354
914	Viet Nam	TayNguyen	108.238	13.0635	Human	2005-08-25	2005	8	25	H1N1	Influenza A virus (A/TayNguyen/TN371/2005(H1N1))	90/566	CY104251,CY104250,CY104249,CY104244,CY104247,CY104246,CY104245,CY104248
915	China	Guangxi	108.328	22.8155	Swine	2005-11-01	2005	11	NA	H1N1	Influenza A virus (A/swine/Guangxi/12/2005(H1N1))	62/566	HQ541663,HQ541662,HQ541661,HQ541656,HQ541659,HQ541658,HQ541657,HQ541660
916	China	Henan	113.754	34.7655	Swine	2005-08-01	2005	8	NA	H1N1	Influenza A virus (A/swine/Henan/11/2005(H1N1))	95/566	HQ541679,HQ541678,HQ541677,HQ541672,HQ541675,HQ541674,HQ541673,HQ541676
917	Canada	Alberta	-116.577	53.9333	Avian	2005-07-10	2005	7	10	H1N1	Influenza A virus (A/mallard/Alberta/240/2005(H1N1))	61/566	CY137625,CY137624,CY137623,CY137618,CY137621,CY137620,CY137619,CY137622
918	Canada	Alberta	-116.577	53.9333	Avian	2005-07-10	2005	7	10	H1N1	Influenza A virus (A/mallard/Alberta/257/2005(H1N1))	61/566	CY137633,CY137632,CY137631,CY137626,CY137629,CY137628,CY137627,CY137630
919	Canada	Alberta	-116.577	53.9333	Avian	2005-07-27	2005	7	27	H1N1	Influenza A virus (A/pintail/Alberta/68/2005(H1N1))	60/566	KF424215,KF424216,KF424217,KF424218,KF424219,KF424220,KF424221,KF424222
920	Canada	Alberta	-116.577	53.9333	Avian	2005-07-27	2005	7	27	H1N1	Influenza A virus (A/pintail/Alberta/69/2005(H1N1))	59/566	KF424103,KF424104,KF424105,KF424106,KF424107,KF424108,KF424109,KF424110,CY137617,CY137616,CY137615,CY137610,CY137613,CY137612,CY137611,CY137614
921	Canada	canvasback	-116.577	53.9333	Avian	2005-08-11	2005	8	11	H1N1	Influenza A virus (A/canvasback/Alberta/276/2005(H1N1))	58/566	KF424159,KF424160,KF424161,KF424162,KF424163,KF424164,KF424165,KF424166,CY137641,CY137640,CY137639,CY137634,CY137637,CY137636,CY137635,CY137638
922	United Kingdom	England	-1.17432	52.3555	Swine	2005-04-08	2005	4	8	H1N1	Influenza A virus (A/swine/England/383/2005(H1N1))	90/566	CY116140,CY116141,CY116142,CY116143,CY116144,CY116145,CY116146,CY116147
923	United Kingdom	England	-1.17432	52.3555	Swine	2005-10-03	2005	10	3	H1N1	Influenza A virus (A/swine/England/1093/2005(H1N1))	93/566	CY115948,CY115949,CY115950,CY115951,CY115952,CY115953,CY115954,CY115955
924	Netherlands	Netherlands	-119.418	36.7783	Avian	2005-12-05	2005	12	5	H1N1	Influenza A virus (A/common teal/Netherlands/3/2005(H1N1))	53/566	MF146504,MF147053,MF146404,MF147620,MF146495,MF147034,MF148094,MF146428
925	Taiwan	Taiwan	120.961	23.6978	Human	2005-01-13	2005	1	13	H1N1	Influenza A virus (A/Taiwan/5515/2005(H1N1))	93/566	HQ291989,HQ291946,HQ292039,HQ291871,HQ291939,HQ291896,HQ292014,HQ291864
926	Taiwan	Taiwan	120.961	23.6978	Human	2005-01-21	2005	1	21	H1N1	Influenza A virus (A/Taiwan/5524/2005(H1N1))	92/566	HQ291988,HQ291947,HQ292038,HQ291872,HQ291938,HQ291897,HQ292013,HQ291863
927	Taiwan	Taiwan	120.961	23.6978	Human	2005-12-28	2005	12	28	H1N1	Influenza A virus (A/Taiwan/10393/2005(H1N1))	94/566	HQ291970,HQ291948,HQ292020,HQ291873,HQ291920,HQ291898,HQ291995,HQ291845
928	China	Shanghai	121.474	31.2304	Swine	2005-07-01	2005	7	NA	H1N1	Influenza A virus (A/swine/Shanghai/1/2005(H1N1))	63/566	EU502892,EU502891,EU502890,EU502884,EU502887,EU502888,EU502886,EU502889
929	China	Shanghai	121.474	31.2304	Swine	2005-07-01	2005	7	NA	H1N1	Influenza A virus (A/swine/Shanghai/2/2005(H1N1))	62/566	FJ789824,FJ789825,FJ789826,EU502885,FJ789828,FJ789827,FJ789829,FJ789837
930	China	Shanghai	121.474	31.2304	Swine	2005-07-01	2005	7	NA	H1N1	Influenza A virus (A/swine/Shanghai/3/2005(H1N1))	61/566	FJ789830,FJ789831,FJ789838,FJ789832,FJ789833,FJ789834,FJ789835,FJ789836
931	Australia	Western Australia	121.628	-27.6728	Human	2005-08-09	2005	8	9	H1N1	Influenza A virus (A/Western Australia/77/2005(H1N1))	90/566	CY020164,CY020163,CY020162,CY020157,CY020160,CY020159,CY020158,CY020161
932	Italy	Italy	12.5674	41.8719	Swine	2005	2005	NA	NA	H1N1	Influenza A virus (A/swine/Italy/186678-2/2005(H1N1))	93/566	CY116492,CY116493,CY116494,CY116495,CY116496,CY116497,CY116498,CY116499
933	Japan	Okinawa	127.945	26.5013	Swine	2005	2005	NA	NA	H1N1	Influenza A virus (A/swine/Okinawa/1/2005(H1N1))	81/566	AB600242,AB600560,AB600844,AB600849,AB600854,AB600859,AB600864,AB600943
934	Australia	South Australia	136.209	-30.0002	Human	2005	2005	NA	NA	H1N1	Influenza A virus (A/South Australia/51/2005(H1N1))	91/566	CY021764,CY021763,CY021762,CY021757,CY021760,CY021759,CY021758,CY021761
935	Australia	South Australia	136.209	-30.0002	Human	2005	2005	NA	NA	H1N1	Influenza A virus (A/South Australia/55/2005(H1N1))	92/566	CY016682,CY016681,CY016680,CY016675,CY016678,CY016677,CY016676,CY016679
936	Australia	South Australia	136.209	-30.0002	Human	2005	2005	NA	NA	H1N1	Influenza A virus (A/South Australia/56/2005(H1N1))	90/566	CY016690,CY016689,CY016688,CY016683,CY016686,CY016685,CY016684,CY016687
937	Australia	South Australia	136.209	-30.0002	Human	2005	2005	NA	NA	H1N1	Influenza A virus (A/South Australia/57/2005(H1N1))	90/566	CY016698,CY016697,CY016696,CY016691,CY016694,CY016693,CY016692,CY016695
938	Australia	South Australia	136.209	-30.0002	Human	2005	2005	NA	NA	H1N1	Influenza A virus (A/South Australia/58/2005(H1N1))	92/566	CY016706,CY016705,CY016704,CY016699,CY016702,CY016701,CY016700,CY016703
939	New Zealand	Otago	169.635	-44.828	Human	2005-09-07	2005	9	7	H1N1	Influenza A virus (A/Otago/5/2005(H1N1))	90/566	CY013580,CY013579,CY013578,CY013573,CY013576,CY013575,CY013574,CY013577
940	New Zealand	Auckland	174.763	-36.8485	Human	2005-07-01	2005	7	1	H1N1	Influenza A virus (A/Auckland/619/2005(H1N1))	90/566	CY022588,CY022587,CY022586,CY022581,CY022584,CY022583,CY022582,CY022585
941	New Zealand	Wellington	174.776	-41.2865	Human	2005-09-06	2005	9	6	H1N1	Influenza A virus (A/Wellington/10/2005(H1N1))	90/566	CY013564,CY013563,CY013562,CY013557,CY013560,CY013559,CY013558,CY013561
942	New Zealand	Wellington	174.776	-41.2865	Human	2005-09-13	2005	9	13	H1N1	Influenza A virus (A/Wellington/12/2005(H1N1))	90/566	CY013572,CY013571,CY013570,CY013565,CY013568,CY013567,CY013566,CY013569
943	New Zealand	Wellington	174.776	-41.2865	Human	2005-10-05	2005	10	5	H1N1	Influenza A virus (A/Wellington/14/2005(H1N1))	90/566	CY015587,CY015586,CY015585,CY015580,CY015583,CY015582,CY015581,CY015584
944	New Zealand	Waikato	175.189	-37.4558	Human	2005-08-08	2005	8	8	H1N1	Influenza A virus (A/Waikato/4/2005(H1N1))	93/566	CY017322,CY017321,CY017320,CY017315,CY017318,CY017317,CY017316,CY017319
945	New Zealand	Waikato	175.189	-37.4558	Human	2005-08-12	2005	8	12	H1N1	Influenza A virus (A/Waikato/17/2005(H1N1))	93/566	CY020004,CY020003,CY020002,CY019997,CY020000,CY019999,CY019998,CY020001
946	New Zealand	Waikato	175.189	-37.4558	Human	2005-08-31	2005	8	31	H1N1	Influenza A virus (A/Waikato/11/2005(H1N1))	93/566	CY016466,CY016465,CY016464,CY016459,CY016462,CY016461,CY016460,CY016463
947	Belgium	Gent	3.71742	51.0543	Swine	2005	2005	NA	NA	H1N1	Influenza A virus (A/swine/Gent/132/2005(H1N1))	91/566	CY116431,CY116432,CY116433,CY116434,CY116435,CY116436,CY116437,CY116438
948	USA	New York	-74.0059	40.7128	Environment	2005-08-17	2005	8	17	H1N1	Influenza A virus (A/environment/New York/99168-2/2005(H1N1))	60/566	CY095243,CY095242,CY095241,CY095236,CY095239,CY095238,CY095237,CY095240
949	USA	Maryland	-76.6413	39.0458	Avian	2005-08-25	2005	8	25	H1N1	Influenza A virus (A/mallard/Maryland/05OS1244/2005(H1N1))	62/566	CY203612,CY203611,CY203610,CY203605,CY203608,CY203607,CY203606,CY203609
950	USA	North Carolina	-79.0193	35.7596	Swine	2005-03-24	2005	3	24	H1N1	Influenza A virus (A/swine/North Carolina/SG1226/2005(H1N1))	76/566	CY157822,CY157821,CY157820,CY157815,CY157818,CY157817,CY157816,CY157819
951	USA	North Carolina	-79.0193	35.7596	Swine	2005-05-05	2005	5	5	H1N1	Influenza A virus (A/swine/North Carolina/SG1478/2005(H1N1))	74/566	CY159312,CY159311,CY159310,CY159305,CY159308,CY159307,CY159306,CY159309
952	USA	North Carolina	-79.0193	35.7596	Swine	2005-10-20	2005	10	20	H1N1	Influenza A virus (A/swine/North Carolina/SG1477/2005(H1N1))	73/566	CY159304,CY159303,CY159302,CY159297,CY159300,CY159299,CY159298,CY159301
953	USA	North Carolina	-79.0193	35.7596	Swine	2005-10-27	2005	10	27	H1N1	Influenza A virus (A/swine/North Carolina/00839/2005(H1N1))	94/566	CY099158,CY099157,CY099156,CY099151,CY099154,CY099153,CY099152,CY099155
954	USA	North Carolina	-79.0193	35.7596	Swine	2005-11-08	2005	11	8	H1N1	Influenza A virus (A/swine/North Carolina/00850/2005(H1N1))	73/566	CY160259,CY160258,CY160257,CY160252,CY160255,CY160254,CY160253,CY160256
955	USA	North Carolina	-79.0193	35.7596	Swine	2005-12-06	2005	12	6	H1N1	Influenza A virus (A/swine/North Carolina/SG1229/2005(H1N1))	74/566	CY159784,CY159783,CY159782,CY159777,CY159780,CY159779,CY159778,CY159781
956	USA	North Carolina	-79.0193	35.7596	Swine	2005-12-08	2005	12	8	H1N1	Influenza A virus (A/swine/North Carolina/SG1479/2005(H1N1))	73/566	CY159320,CY159319,CY159318,CY159313,CY159316,CY159315,CY159314,CY159317
957	USA	North Carolina	-79.0193	35.7596	Swine	2005-12-13	2005	12	13	H1N1	Influenza A virus (A/swine/North Carolina/00925/2005(H1N1))	73/566	CY159328,CY159327,CY159326,CY159321,CY159324,CY159323,CY159322,CY159325
958	USA	New York	-80.3512	43.7216	Avian	2005-08-12	2005	8	12	H1N1	Influenza A virus (A/Muscovy duck/New York/97382-2/2005(H1N1))	113/566	CY095235,CY095234,CY095233,CY095228,CY095231,CY095230,CY095229,CY095232
959	USA	Ohio	-82.9071	40.4173	Environment	2005-08-10	2005	8	10	H1N1	Influenza A virus (A/environment/Ohio/1007/2005(H1N1))	60/566	CY020924,CY020923,CY020922,CY020917,CY020920,CY020919,CY020918,CY020921
960	USA	Arkansas	-91.8318	35.2011	Swine	2005-07-19	2005	7	19	H1N1	Influenza A virus (A/swine/Arkansas/SG1214/2005(H1N1))	78/566	CY157790,CY157789,CY157788,CY157783,CY157786,CY157785,CY157784,CY157787
961	USA	Missouri	-91.8318	37.9643	Swine	2005-03-30	2005	3	30	H1N1	Influenza A virus (A/swine/Missouri/00564/2005(H1N1))	84/566	KR074366,KR074367,KR074368,KR074369,KR074370,KR074371,KR074372,KR074373
962	USA	Iowa	-93.0977	41.878	Human	2005	2005	NA	NA	H1N1	Influenza A virus (A/Iowa/CEID23/2005(H1N1))	78/566	DQ889682,DQ889683,DQ889684,DQ889689,DQ889686,DQ889687,DQ889688,DQ889685
963	Netherlands	Netherlands	-94.6859	46.7296	Avian	2005-10-18	2005	10	18	H1N1	Influenza A virus (A/mallard duck/Netherlands/12/2005(H1N1))	53/566	MF146678,MF146909,MF146750,MF147014,MF146528,MF146549,MF147292,MF146318
964	USA	Minnesota	-94.6859	46.7296	Swine	2005-03-08	2005	3	8	H1N1	Influenza A virus (A/swine/Minnesota/SG1235/2005(H1N1))	82/566	CY157854,CY157853,CY157852,CY157847,CY157850,CY157849,CY157848,CY157851
965	USA	Minnesota	-94.6859	46.7296	Swine	2005-04-26	2005	4	26	H1N1	Influenza A virus (A/swine/Minnesota/00574/2005(H1N1))	75/566	CY158880,CY158879,CY158878,CY158873,CY158876,CY158875,CY158874,CY158877,CY157846,CY157845,CY157844,CY157839,CY157842,CY157841,CY157840,CY157843
966	USA	Minnesota	-94.6859	46.7296	Swine	2005-06-21	2005	6	21	H1N1	Influenza A virus (A/swine/Minnesota/SG1237/2005(H1N1))	71/566	CY157870,CY157869,CY157868,CY157863,CY157866,CY157865,CY157864,CY157867
967	USA	Minnesota	-94.6859	46.7296	Swine	2005-12-30	2005	12	30	H1N1	Influenza A virus (A/swine/Minnesota/00938/2005(H1N1))	76/566	CY157886,CY157885,CY157884,CY157879,CY157882,CY157881,CY157880,CY157883
968	USA	Oklahoma	-97.0929	35.0078	Swine	2005-09-23	2005	9	23	H1N1	Influenza A virus (A/swine/Oklahoma/00790/2005(H1N1))	70/566	CY159272,CY159271,CY159270,CY159265,CY159268,CY159267,CY159266,CY159269
969	USA	Oklahoma	-97.0929	35.0078	Swine	2005-10-04	2005	10	4	H1N1	Influenza A virus (A/swine/Oklahoma/00801/2005(H1N1))	101/566	CY159288,CY159287,CY159286,CY159281,CY159284,CY159283,CY159282,CY159285
970	USA	Oklahoma	-97.0929	35.0078	Swine	2005-12-06	2005	12	6	H1N1	Influenza A virus (A/swine/Oklahoma/SG1217/2005(H1N1))	71/566	CY157814,CY157813,CY157812,CY157807,CY157810,CY157809,CY157808,CY157811
971	USA	Texas	-99.9018	31.9686	Swine	2005-03-08	2005	3	8	H1N1	Influenza A virus (A/swine/Texas/00525/2005(H1N1))	79/566	CY159768,CY159767,CY159766,CY159761,CY159764,CY159763,CY159762,CY159765
972	USA	Texas	-99.9018	31.9686	Swine	2005-11-17	2005	11	17	H1N1	Influenza A virus (A/swine/Texas/00867/2005(H1N1))	77/566	CY159264,CY159263,CY159262,CY159257,CY159260,CY159259,CY159258,CY159261
973	Thailand	Thailand	100.993	15.87	Human	2006	2006	NA	NA	H1N1	Influenza A virus (A/Thailand/CU32/2006(H1N1))	93/566	FJ912907,FJ912908,FJ912909,EU021264,FJ912910,EU021265,FJ912911,FJ912912
974	Thailand	Thailand	100.993	15.87	Human	2006	2006	NA	NA	H1N1	Influenza A virus (A/Thailand/CU44/2006(H1N1))	95/566	FJ912913,FJ912914,FJ912915,EU021258,FJ912916,EU021259,FJ912917,FJ912918
975	Thailand	Thailand	100.993	15.87	Human	2006	2006	NA	NA	H1N1	Influenza A virus (A/Thailand/CU51/2006(H1N1))	96/566	FJ912925,FJ912926,FJ912927,EU021254,FJ912928,EU021255,FJ912929,FJ912930
976	Thailand	Thailand	100.993	15.87	Human	2006	2006	NA	NA	H1N1	Influenza A virus (A/Thailand/CU68/2006(H1N1))	95/566	FJ912931,FJ912932,FJ912933,EU021260,FJ912934,EU021261,FJ912935,FJ912936
977	Thailand	Thailand	100.993	15.87	Human	2006	2006	NA	NA	H1N1	Influenza A virus (A/Thailand/CU88/2006(H1N1))	98/566	FJ912937,FJ912938,FJ912939,EU021252,FJ912940,EU021253,FJ912941,FJ912942
978	Malaysia	Malaysia	101.976	4.21048	Human	2006-04-14	2006	4	14	H1N1	Influenza A virus (A/Malaysia/34291/2006(H1N1))	94/566	CY118019,CY118018,CY118017,CY118012,CY118015,CY118014,CY118013,CY118016
979	Malaysia	Malaysia	101.976	4.21048	Human	2006-05-03	2006	5	3	H1N1	Influenza A virus (A/Malaysia/34450/2006(H1N1))	93/566	CY119201,CY119200,CY119199,CY119194,CY119197,CY119196,CY119195,CY119198
980	Malaysia	Malaysia	101.976	4.21048	Human	2006-07-19	2006	7	19	H1N1	Influenza A virus (A/Malaysia/35164/2006(H1N1))	94/566	CY119209,CY119208,CY119207,CY119202,CY119205,CY119204,CY119203,CY119206
981	Malaysia	Malaysia	101.976	4.21048	Human	2006-09-27	2006	9	27	H1N1	Influenza A virus (A/Malaysia/1652509/2006(H1N1))	92/566	CY118027,CY118026,CY118025,CY118020,CY118023,CY118022,CY118021,CY118024
982	Malaysia	Malaysia	101.976	4.21048	Human	2006-10-05	2006	10	5	H1N1	Influenza A virus (A/Malaysia/35405/2006(H1N1))	94/566	CY119217,CY119216,CY119215,CY119210,CY119213,CY119212,CY119211,CY119214
983	Malaysia	Malaysia	101.976	4.21048	Human	2006-12-03	2006	12	3	H1N1	Influenza A virus (A/Malaysia/1686034/2006(H1N1))	95/566	CY119225,CY119224,CY119223,CY119218,CY119221,CY119220,CY119219,CY119222
984	Netherlands	Netherlands	101.976	4.21048	Avian	2006-09-18	2006	9	18	H1N1	Influenza A virus (A/mallard duck/Netherlands/46/2006(H1N1))	52/566	MF147621,MF145952,MF145807,MF146869,MF146752,MF146385,MF145911,MF146061
985	Netherlands	Netherlands	105.834	21.0278	Avian	2006-11-17	2006	11	17	H1N1	Influenza A virus (A/Bewick Swan/Netherlands/2/2006(H1N1))	52/566	MF575248,MF575078,MF575233,MF575199,MF575146,MF575050,MF575301,MF575281
986	Viet Nam	Hanoi	105.834	21.0278	Human	2006-03-07	2006	3	7	H1N1	Influenza A virus (A/Hanoi/Q137/2006(H1N1))	93/566	CY104283,CY104282,CY104281,CY104276,CY104279,CY104278,CY104277,CY104280
987	Viet Nam	Hanoi	105.834	21.0278	Human	2006-03-15	2006	3	15	H1N1	Influenza A virus (A/Hanoi/Q177/2006(H1N1))	93/566	CY104837,CY104836,CY104835,CY104830,CY104833,CY104832,CY104831,CY104834
988	Viet Nam	HaNoi	105.834	21.0278	Human	2006-06-19	2006	6	19	H1N1	Influenza A virus (A/HaNoi/Q421/2006(H1N1))	95/566	CY104845,CY104844,CY104843,CY104838,CY104841,CY104840,CY104839,CY104842
989	Viet Nam	HaNoi	105.834	21.0278	Human	2006-08-02	2006	8	2	H1N1	Influenza A virus (A/HaNoi/Q555/2006(H1N1))	95/566	CY104853,CY104852,CY104851,CY104846,CY104849,CY104848,CY104847,CY104850
990	Viet Nam	HaNoi	105.834	21.0278	Human	2006-08-09	2006	8	9	H1N1	Influenza A virus (A/HaNoi/Q580/2006(H1N1))	96/566	CY104291,CY104290,CY104289,CY104284,CY104287,CY104286,CY104285,CY104288
991	Viet Nam	HaNoi	105.834	21.0278	Human	2006-08-14	2006	8	14	H1N1	Influenza A virus (A/HaNoi/Q591/2006(H1N1))	96/566	CY104299,CY104298,CY104297,CY104292,CY104295,CY104294,CY104293,CY104296
992	Viet Nam	HoChiMinh	106.63	10.8231	Human	2006-04-28	2006	4	28	H1N1	Influenza A virus (A/HoChiMinh/HCM395/2006(H1N1))	91/566	CY105165,CY105164,CY105163,CY105158,CY105161,CY105160,CY105159,CY105162
993	Viet Nam	HoChiMinh	106.63	10.8231	Human	2006-05-21	2006	5	21	H1N1	Influenza A virus (A/HoChiMinh/HCM526/2006(H1N1))	94/566	CY105173,CY105172,CY105171,CY105166,CY105169,CY105168,CY105167,CY105170
994	Viet Nam	HoChiMinh	106.63	10.8231	Human	2006-05-31	2006	5	31	H1N1	Influenza A virus (A/HoChiMinh/HCM554/2006(H1N1))	94/566	CY104669,CY104668,CY104667,CY104662,CY104665,CY104664,CY104663,CY104666
995	Viet Nam	HoChiMinh	106.63	10.8231	Human	2006-06-13	2006	6	13	H1N1	Influenza A virus (A/HoChiMinh/HCM639/2006(H1N1))	94/566	CY105181,CY105180,CY105179,CY105174,CY105177,CY105176,CY105175,CY105178
996	Viet Nam	TayNguyen	108.238	13.0635	Human	2006-07-05	2006	7	5	H1N1	Influenza A virus (A/TayNguyen/TN158/2006(H1N1))	94/566	CY104307,CY104306,CY104305,CY104300,CY104303,CY104302,CY104301,CY104304
997	Viet Nam	TayNguyen	108.238	13.0635	Human	2006-07-10	2006	7	10	H1N1	Influenza A virus (A/TayNguyen/TN161/2006(H1N1))	95/566	CY104315,CY104314,CY104313,CY104308,CY104311,CY104310,CY104309,CY104312
998	Viet Nam	TayNguyen	108.238	13.0635	Human	2006-07-26	2006	7	26	H1N1	Influenza A virus (A/TayNguyen/TN178/2006(H1N1))	93/566	CY104861,CY104860,CY104859,CY104854,CY104857,CY104856,CY104855,CY104858
999	Viet Nam	TayNguyen	108.238	13.0635	Human	2006-07-28	2006	7	28	H1N1	Influenza A virus (A/TayNguyen/TN182/2006(H1N1))	93/566	CY104869,CY104868,CY104867,CY104862,CY104865,CY104864,CY104863,CY104866
1000	USA	sanderling	108.328	22.8155	Avian	2006-05-23	2006	5	23	H1N1	Influenza A virus (A/sanderling/Delaware Bay/350/2006)	61/566	MH579141,MH578987,MH578800,MK006040,MH579258,MH579182,MH579305,MH579042
1001	China	Guangdong	113.267	23.1322	Swine	2006	2006	NA	NA	H1N1	Influenza A virus (A/swine/Guangdong/109/2006(H1N1))	62/566	GU086014,GU086015,GU086016,GU086017,GU086018,GU086019,GU086020,GU086021
1002	China	Guangdong	113.267	23.1322	Swine	2006	2006	NA	NA	H1N1	Influenza A virus (A/swine/Guangdong/322/2006(H1N1))	62/566	GU086022,GU086023,GU086024,GU086025,GU086026,GU086027,GU086028,GU086029
1003	China	Guangdong	113.267	23.1322	Swine	2006	2006	NA	NA	H1N1	Influenza A virus (A/swine/Guangdong/33/2006(H1N1))	62/566	GU086006,GU086007,GU086008,GU086009,GU086010,GU086011,GU086012,GU086013
1004	China	Guangdong	113.267	23.1322	Swine	2006	2006	NA	NA	H1N1	Influenza A virus (A/swine/Guangdong/34/2006(H1N1))	63/566	CY089864,CY089865,CY089866,CY089867,CY089868,CY089869,CY089870,CY089871
1005	China	Guangdong	113.267	23.1322	Swine	2006	2006	NA	NA	H1N1	Influenza A virus (A/swine/Guangdong/446/2006(H1N1))	62/566	GU086030,GU086031,GU086032,GU086033,GU086034,GU086035,GU086036,GU086037
1006	China	Guangdong	113.267	23.1322	Swine	2006	2006	NA	NA	H1N1	Influenza A virus (A/swine/Guangdong/611/2006(H1N1))	63/566	GU086038,GU086039,GU086040,GU086041,GU086042,GU086043,GU086044,GU086045
1007	China	Guangdong	113.267	23.1322	Swine	2006	2006	NA	NA	H1N1	Influenza A virus (A/swine/Guangdong/628/2006(H1N1))	63/566	GU086046,GU086047,GU086048,GU086049,GU086050,GU086051,GU086052,GU086053
1008	Viet Nam	LongAn	114.324	36.0956	Human	2006-05-17	2006	5	17	H1N1	Influenza A virus (A/LongAn/HCM504/2006(H1N1))	94/566	CY104661,CY104660,CY104659,CY104654,CY104657,CY104656,CY104655,CY104658
1009	Viet Nam	LongAn	114.324	36.0956	Human	2006-06-20	2006	6	20	H1N1	Influenza A virus (A/LongAn/HCM665/2006(H1N1))	94/566	CY104677,CY104676,CY104675,CY104670,CY104673,CY104672,CY104671,CY104674
1010	Canada	Alberta	-116.577	53.9333	Avian	2006-07-24	2006	7	24	H1N1	Influenza A virus (A/pintail/Alberta/21/2006(H1N1))	60/566	CY045398,CY045397,CY045396,CY045391,CY045394,CY045393,CY045392,CY045395
1011	Canada	Alberta	-116.577	53.9333	Avian	2006-08-03	2006	8	3	H1N1	Influenza A virus (A/mallard/Alberta/128/2006(H1N1))	61/566	CY137665,CY137664,CY137663,CY137658,CY137661,CY137660,CY137659,CY137662
1012	Canada	Alberta	-116.577	53.9333	Avian	2006-08-04	2006	8	4	H1N1	Influenza A virus (A/mallard/Alberta/166/2006(H1N1))	61/566	CY137681,CY137680,CY137679,CY137674,CY137677,CY137676,CY137675,CY137678
1013	Canada	Alberta	-116.577	53.9333	Swine	2006-03-13	2006	3	13	H1N1	Influenza A virus (A/swine/Alberta/SG1415/2006(H1N1))	72/566	CY159040,CY159039,CY159038,CY159033,CY159036,CY159035,CY159034,CY159037
1014	United Kingdom	England	-1.17432	52.3555	Human	2006-03-24	2006	3	24	H1N1	Influenza A virus (A/England/593/2006(H1N1))	94/566	FJ445071,FJ445034,FJ445035,FJ445073,FJ445042,FJ445058,FJ445051,FJ445049
1015	United Kingdom	England	-1.17432	52.3555	Human	2006-03-31	2006	3	31	H1N1	Influenza A virus (A/England/594/2006(H1N1))	94/566	FJ445067,FJ445055,FJ445078,FJ445047,FJ445074,FJ445066,FJ445048,FJ445086
1016	United Kingdom	England	-1.17432	52.3555	Human	2006-04-10	2006	4	10	H1N1	Influenza A virus (A/England/493/2006(H1N1))	92/566	FJ445082,FJ445043,FJ445056,FJ445027,FJ445088,FJ445052,FJ445077,FJ445039
1017	United Kingdom	England	-1.17432	52.3555	Human	2006-04-11	2006	4	11	H1N1	Influenza A virus (A/England/494/2006(H1N1))	90/566	FJ445079,FJ445068,FJ445063,FJ445085,FJ445075,FJ445080,FJ445091,FJ445061
1018	United Kingdom	England	-1.17432	52.3555	Swine	2006-03-13	2006	3	13	H1N1	Influenza A virus (A/swine/England/33780/2006(H1N1))	82/566	CY116108,CY116109,CY116110,CY116111,CY116112,CY116113,CY116114,CY116115
1019	United Kingdom	England	-1.17432	52.3555	Swine	2006-05-05	2006	5	5	H1N1	Influenza A virus (A/swine/England/453/2006(H1N1))	90/566	CY116203,CY116204,CY116205,CY116206,CY116207,CY116208,CY116209,CY116210
1020	LAB	Canterbury	119.295	26.1008	Human	2006	2006	NA	NA	H1N1	Influenza A virus (A/Nymc X-163A(Nymc X-157-St. Petersburg/8/2006)(H1N1))	95/566	CY036926,CY036925,CY036924,CY036919,CY036922,CY036921,CY036920,CY036923
1021	Taiwan	Taiwan	120.961	23.6978	Human	2006-01-04	2006	1	4	H1N1	Influenza A virus (A/Taiwan/5505/2006(H1N1))	95/566	HQ291986,HQ291953,HQ292036,HQ291878,HQ291936,HQ291903,HQ292011,HQ291861
1022	Taiwan	Taiwan	120.961	23.6978	Human	2006-01-13	2006	1	13	H1N1	Influenza A virus (A/Taiwan/2900/2006(H1N1))	95/566	HQ291985,HQ291952,HQ292035,HQ291877,HQ291935,HQ291902,HQ292010,HQ291860
1023	Taiwan	Taiwan	120.961	23.6978	Human	2006-02-14	2006	2	14	H1N1	Influenza A virus (A/Taiwan/0586/2006(H1N1))	97/566	HQ291973,HQ291951,HQ292023,HQ291876,HQ291923,HQ291901,HQ291998,HQ291848
1024	Taiwan	Taiwan	120.961	23.6978	Human	2006-05-24	2006	5	24	H1N1	Influenza A virus (A/Taiwan/0045/2006(H1N1))	96/566	HQ291974,HQ291949,HQ292024,HQ291874,HQ291924,HQ291899,HQ291999,HQ291849
1025	Taiwan	Taiwan	120.961	23.6978	Human	2006-06-30	2006	6	30	H1N1	Influenza A virus (A/Taiwan/192/2006(H1N1))	95/566	HQ291994,HQ291950,HQ292044,HQ291875,HQ291944,HQ291900,HQ292019,HQ291869
1026	Taiwan	Taiwan	120.961	23.6978	Human	2006-07-04	2006	7	4	H1N1	Influenza A virus (A/Taiwan/6566/2006(H1N1))	98/566	HQ291991,HQ291945,HQ292041,HQ291870,HQ291941,HQ291895,HQ292016,HQ291866
1027	Italy	Italy	12.5674	41.8719	Swine	2006	2006	NA	NA	H1N1	Influenza A virus (A/swine/Italy/29313/2006(H1N1))	91/566	CY116516,CY116517,CY116518,CY116519,CY116520,CY116521,CY116522,CY116523
1028	LAB	Canterbury	-149.494	64.2008	Human	2006	2006	NA	NA	H1N1	Influenza A virus (A/Nymc X-163B(Nymc X-157-St. Petersburg/8/2006)(H1N1))	95/566	CY035125,CY035124,CY035123,CY035118,CY035121,CY035120,CY035119,CY035122
1029	Russia	St. Petersburg	30.3351	59.9343	Human	2006	2006	NA	NA	H1N1	Influenza A virus (A/St. Petersburg/8/2006(H1N1))	95/566	CY035133,CY035132,CY035131,CY035126,CY035129,CY035128,CY035127,CY035130
1030	Netherlands	Netherlands	5.29127	52.1326	Avian	2006-01-09	2006	1	9	H1N1	Influenza A virus (A/barnacle goose/Netherlands/1/2006(H1N1))	53/566	KX978473,KX979609,KX979533,KX979589,KX977996,KX977747,KX979513,KX979316
1031	Netherlands	Netherlands	5.29127	52.1326	Avian	2006-01-10	2006	1	10	H1N1	Influenza A virus (A/brent goose/Netherlands/1/2006(H1N1))	54/566	KX978327,KX979808,KX977862,KX979392,KX978914,KX979523,KX979491,KX979095
1032	Netherlands	Netherlands	5.29127	52.1326	Avian	2006-08-25	2006	8	25	H1N1	Influenza A virus (A/mallard duck/Netherlands/23/2006(H1N1))	56/566	KX978768,KX979610,KX978784,KX979325,KX979155,KX978811,KX977659,KX979347
1033	Netherlands	Netherlands	5.29127	52.1326	Avian	2006-09-22	2006	9	22	H1N1	Influenza A virus (A/mallard duck/Netherlands/64/2006(H1N1))	51/566	KX977877,KX979843,KX979483,KX978552,KX978858,KX977762,KX979189,KX978573
1034	Netherlands	Netherlands	5.29127	52.1326	Avian	2006-11-17	2006	11	17	H1N1	Influenza A virus (A/bewicks swan/Netherlands/3/2006(H1N1))	52/566	KX977756,KX979772,KX978628,KX978266,KX978870,KX977791,KX977891,KX978764
1035	Netherlands	Netherlands	5.29127	52.1326	Avian	2006-11-22	2006	11	22	H1N1	Influenza A virus (A/bewicks swan/Netherlands/6/2006(H1N1))	56/566	KX979470,KX979779,KX979205,KX978574,KX978933,KX978892,KX978226,KX978904
1036	LAB	Canterbury	-69.4455	45.2538	Human	2006	2006	NA	NA	H1N1	Influenza A virus (A/Nymc X-163(Nymc X-157-St. Petersburg/8/2006)(H1N1))	95/566	CY034131,CY034130,CY034129,CY034124,CY034127,CY034126,CY034125,CY034128
1037	USA	New York	-74.0059	40.7128	Human	2006-03-28	2006	3	28	H1N1	Influenza A virus (A/New York/1049/2006(H1N1))	90/566	CY172542,CY172541,CY172540,CY172535,CY172538,CY172537,CY172536,CY172539
1038	USA	New York	-74.0059	40.7128	Human	2006-12-11	2006	12	11	H1N1	Influenza A virus (A/New York/1050/2006(H1N1))	89/566	CY172550,CY172549,CY172548,CY172543,CY172546,CY172545,CY172544,CY172547
1039	USA	New York	-74.0059	40.7128	Human	2006-12-13	2006	12	13	H1N1	Influenza A virus (A/New York/1051/2006(H1N1))	89/566	CY172558,CY172557,CY172556,CY172551,CY172554,CY172553,CY172552,CY172555
1040	USA	New York	-74.0059	40.7128	Human	2006-12-17	2006	12	17	H1N1	Influenza A virus (A/New York/1052/2006(H1N1))	90/566	CY172566,CY172565,CY172564,CY172559,CY172562,CY172561,CY172560,CY172563
1041	USA	New York	-74.0059	40.7128	Human	2006-12-27	2006	12	27	H1N1	Influenza A virus (A/New York/1053/2006(H1N1))	90/566	CY172574,CY172573,CY172572,CY172567,CY172570,CY172569,CY172568,CY172571
1042	USA	Delaware Bay	-75.2479	39.1202	Avian	2006-05-23	2006	5	23	H1N1	Influenza A virus (A/shorebird/Delaware Bay/558/2006(H1N1))	61/566	CY137649,CY137648,CY137647,CY137642,CY137645,CY137644,CY137643,CY137646
1043	USA	Delaware	-75.5277	38.9108	Avian	2006-05-22	2006	5	22	H1N1	Influenza A virus (A/shorebird/Delaware/246/2006(H1N1))	61/566	CY043911,CY043910,CY043909,CY043904,CY043907,CY043906,CY043905,CY043908
1044	USA	Delaware	-75.5277	38.9108	Avian	2006-05-23	2006	5	23	H1N1	Influenza A virus (A/shorebird/Delaware/350/2006(H1N1))	61/566	CY077141,CY077140,CY077139,CY077134,CY077137,CY077136,CY077135,CY077138
1045	USA	Virginia	-78.6569	37.4316	Swine	2006-11-28	2006	11	28	H1N1	Influenza A virus (A/swine/Virginia/01359/2006(H1N1))	83/566	CY157934,CY157933,CY157932,CY157927,CY157930,CY157929,CY157928,CY157931
1046	USA	North Carolina	-79.0193	35.7596	Human	2006-12-18	2006	12	18	H1N1	Influenza A virus (A/North Carolina/UR06-0011/2006(H1N1))	91/566	CY027154,CY027153,CY027152,CY027147,CY027150,CY027149,CY027148,CY027151
1047	USA	South Carolina	-81.1637	33.8361	Swine	2006-12-19	2006	12	19	H1N1	Influenza A virus (A/swine/South Carolina/01414/2006(H1N1))	95/566	CY159368,CY159367,CY159366,CY159361,CY159364,CY159363,CY159362,CY159365
1048	USA	Georgia	-82.9001	32.1656	Swine	2006-05-12	2006	5	12	H1N1	Influenza A virus (A/swine/Georgia/SG1251/2006(H1N1))	73/566	CY158896,CY158895,CY158894,CY158889,CY158892,CY158891,CY158890,CY158893
1049	USA	Kentucky	-84.27	37.8393	Human	2006-12-06	2006	12	6	H1N1	Influenza A virus (A/Kentucky/UR06-0007/2006(H1N1))	90/566	CY028202,CY028201,CY028200,CY028195,CY028198,CY028197,CY028196,CY028199
1050	USA	Kentucky	-84.27	37.8393	Human	2006-12-18	2006	12	18	H1N1	Influenza A virus (A/Kentucky/UR06-0010/2006(H1N1))	90/566	CY025236,CY025235,CY025234,CY025229,CY025232,CY025231,CY025230,CY025233
1051	USA	Michigan	-85.6024	44.3148	Human	2006-12-28	2006	12	28	H1N1	Influenza A virus (A/Michigan/UR06-0015/2006(H1N1))	90/566	CY025228,CY025227,CY025226,CY025221,CY025224,CY025223,CY025222,CY025225
1052	USA	Mississippi	-89.3985	32.3547	Human	2006-12-28	2006	12	28	H1N1	Influenza A virus (A/Mississippi/UR06-0014/2006(H1N1))	89/566	CY027882,CY027881,CY027880,CY027875,CY027878,CY027877,CY027876,CY027879
1053	USA	Arkansas	-91.8318	35.2011	Swine	2006-05-02	2006	5	2	H1N1	Influenza A virus (A/swine/Arkansas/SG1241/2006(H1N1))	75/566	CY157894,CY157893,CY157892,CY157887,CY157890,CY157889,CY157888,CY157891
1054	USA	Minnesota	-94.6859	46.7296	Swine	2006-02-07	2006	2	7	H1N1	Influenza A virus (A/swine/Minnesota/00991/2006(H1N1))	76/566	CY157982,CY157981,CY157980,CY157975,CY157978,CY157977,CY157976,CY157979
1055	USA	Minnesota	-94.6859	46.7296	Swine	2006-03-31	2006	3	31	H1N1	Influenza A virus (A/swine/Minnesota/01076/2006(H1N1))	73/566	KR057368,KR057369,KR057370,KR057371,KR057372,KR057373,KR057374,KR057375
1056	USA	Minnesota	-94.6859	46.7296	Swine	2006-05-11	2006	5	11	H1N1	Influenza A virus (A/swine/Minnesota/01136/2006(H1N1))	75/566	CY157974,CY157973,CY157972,CY157967,CY157970,CY157969,CY157968,CY157971
1057	USA	Minnesota	-94.6859	46.7296	Swine	2006-05-19	2006	5	19	H1N1	Influenza A virus (A/swine/Minnesota/SG1144/2006(H1N1))	73/566	CY099206,CY099205,CY099204,CY099199,CY099202,CY099201,CY099200,CY099203
1058	USA	Minnesota	-94.6859	46.7296	Swine	2006-08-15	2006	8	15	H1N1	Influenza A virus (A/swine/Minnesota/001200/2006(H1N1))	77/566	CY099084,CY099083,CY099082,CY099077,CY099080,CY099079,CY099078,CY099081
1059	USA	Minnesota	-94.6859	46.7296	Swine	2006-11-08	2006	11	8	H1N1	Influenza A virus (A/swine/Minnesota/SG1261/2006(H1N1))	75/566	CY158904,CY158903,CY158902,CY158897,CY158900,CY158899,CY158898,CY158901,CY157966,CY157965,CY157964,CY157959,CY157962,CY157961,CY157960,CY157963
1060	USA	Minnesota	-94.6859	46.7296	Swine	2006-11-16	2006	11	16	H1N1	Influenza A virus (A/swine/Minnesota/01358/2006(H1N1))	71/566	CY099174,CY099173,CY099172,CY099167,CY099170,CY099169,CY099168,CY099171
1061	USA	Oklahoma	-97.0929	35.0078	Swine	2006-05-17	2006	5	17	H1N1	Influenza A virus (A/swine/Oklahoma/01139/2006(H1N1))	103/566	CY159336,CY159335,CY159334,CY159329,CY159332,CY159331,CY159330,CY159333
1062	USA	Oklahoma	-97.0929	35.0078	Swine	2006-06-07	2006	6	7	H1N1	Influenza A virus (A/swine/Oklahoma/SG1244/2006(H1N1))	71/566	CY157910,CY157909,CY157908,CY157903,CY157906,CY157905,CY157904,CY157907
1063	USA	Oklahoma	-97.0929	35.0078	Swine	2006-06-07	2006	6	7	H1N1	Influenza A virus (A/swine/Oklahoma/SG1249/2006(H1N1))	71/566	CY159806,CY159805,CY159804,CY159799,CY159802,CY159801,CY159800,CY159803
1064	USA	Oklahoma	-97.0929	35.0078	Swine	2006-10-06	2006	10	6	H1N1	Influenza A virus (A/swine/Oklahoma/SG1243/2006(H1N1))	81/566	CY157902,CY157901,CY157900,CY157895,CY157898,CY157897,CY157896,CY157899
1065	USA	Texas	-99.9018	31.9686	Human	2006-12-20	2006	12	20	H1N1	Influenza A virus (A/Texas/UR06-0012/2006(H1N1))	92/566	CY025220,CY025219,CY025218,CY025213,CY025216,CY025215,CY025214,CY025217
1066	Thailand	Thailand	100.993	15.87	Human	2007-09-20	2007	9	20	H1N1	Influenza A virus (A/Thailand/SN07022/2007(H1N1))	95/566	KP637867,KP637868,KP637869,KP637870,KP637871,KP637872,KP637873,KP637874
1067	Thailand	Thailand	100.993	15.87	Human	2007-10-01	2007	10	1	H1N1	Influenza A virus (A/Thailand/SS07035/2007(H1N1))	94/566	KP637755,KP637756,KP637757,KP637758,KP637759,KP637760,KP637761,KP637762
1068	Thailand	Thailand	100.993	15.87	Human	2007-10-08	2007	10	8	H1N1	Influenza A virus (A/Thailand/MR07060/2007(H1N1))	97/566	KP637379,KP637380,KP637381,KP637382,KP637383,KP637384,KP637385,KP637386
1069	Thailand	Thailand	100.993	15.87	Human	2007-10-16	2007	10	16	H1N1	Influenza A virus (A/Thailand/MR07080/2007(H1N1))	97/566	KP637387,KP637388,KP637389,KP637390,KP637391,KP637392,KP637393,KP637394
1070	Thailand	Thailand	100.993	15.87	Human	2007-10-18	2007	10	18	H1N1	Influenza A virus (A/Thailand/KS07038/2007(H1N1))	94/566	KP637299,KP637300,KP637301,KP637302,KP637303,KP637304,KP637305,KP637306
1071	Thailand	Thailand	100.993	15.87	Human	2007-11-07	2007	11	7	H1N1	Influenza A virus (A/Thailand/SN07086/2007(H1N1))	95/566	KP637499,KP637500,KP637501,KP637502,KP637503,KP637504,KP637505,KP637506
1072	Thailand	Thailand	100.993	15.87	Human	2007-11-12	2007	11	12	H1N1	Influenza A virus (A/Thailand/SS07080/2007(H1N1))	95/566	KP637763,KP637764,KP637765,KP637766,KP637767,KP637768,KP637769,KP637770
1073	Thailand	Thailand	100.993	15.87	Human	2007-12-04	2007	12	4	H1N1	Influenza A virus (A/Thailand/KS07116/2007(H1N1))	96/566	KP637891,KP637892,KP637893,KP637894,KP637895,KP637896,KP637897,KP637898
1074	Thailand	Thailand	100.993	15.87	Human	2007-12-06	2007	12	6	H1N1	Influenza A virus (A/Thailand/KS07117/2007(H1N1))	97/566	KP637307,KP637308,KP637309,KP637310,KP637311,KP637312,KP637313,KP637314
1075	Thailand	Thailand	100.993	15.87	Human	2007-12-25	2007	12	25	H1N1	Influenza A virus (A/Thailand/SP07102/2007(H1N1))	92/566	KP637611,KP637612,KP637613,KP637614,KP637615,KP637616,KP637617,KP637618
1076	Malaysia	Malaysia	101.976	4.21048	Human	2007-01-05	2007	1	5	H1N1	Influenza A virus (A/Malaysia/1706215/2007(H1N1))	93/566	CY119233,CY119232,CY119231,CY119226,CY119229,CY119228,CY119227,CY119230
1077	Malaysia	Malaysia	101.976	4.21048	Human	2007-02-02	2007	2	2	H1N1	Influenza A virus (A/Malaysia/1715991/2007(H1N1))	96/566	CY119241,CY119240,CY119239,CY119234,CY119237,CY119236,CY119235,CY119238
1078	Malaysia	Malaysia	101.976	4.21048	Human	2007-02-02	2007	2	2	H1N1	Influenza A virus (A/Malaysia/1718249/2007(H1N1))	96/566	CY119249,CY119248,CY119247,CY119242,CY119245,CY119244,CY119243,CY119246
1079	Malaysia	Malaysia	101.976	4.21048	Human	2007-02-09	2007	2	9	H1N1	Influenza A virus (A/Malaysia/1718958/2007(H1N1))	96/566	CY119257,CY119256,CY119255,CY119250,CY119253,CY119252,CY119251,CY119254
1080	Malaysia	Malaysia	101.976	4.21048	Human	2007-05-25	2007	5	25	H1N1	Influenza A virus (A/Malaysia/1788397/2007(H1N1))	96/566	CY118090,CY118089,CY118088,CY118083,CY118086,CY118085,CY118084,CY118087
1081	Malaysia	Malaysia	101.976	4.21048	Human	2007-06-05	2007	6	5	H1N1	Influenza A virus (A/Malaysia/1794173/2007(H1N1))	98/566	CY118098,CY118097,CY118096,CY118091,CY118094,CY118093,CY118092,CY118095
1082	Malaysia	Malaysia	101.976	4.21048	Human	2007-06-12	2007	6	12	H1N1	Influenza A virus (A/Malaysia/1798564/2007(H1N1))	97/566	CY119265,CY119264,CY119263,CY119258,CY119261,CY119260,CY119259,CY119262
1083	Malaysia	Malaysia	101.976	4.21048	Human	2007-07-02	2007	7	2	H1N1	Influenza A virus (A/Malaysia/1811552/2007(H1N1))	98/566	CY119273,CY119272,CY119271,CY119266,CY119269,CY119268,CY119267,CY119270
1084	Malaysia	Malaysia	101.976	4.21048	Human	2007-07-23	2007	7	23	H1N1	Influenza A virus (A/Malaysia/1823766/2007(H1N1))	97/566	CY119313,CY119312,CY119311,CY119306,CY119309,CY119308,CY119307,CY119310
1085	Malaysia	Malaysia	101.976	4.21048	Human	2007-07-31	2007	7	31	H1N1	Influenza A virus (A/Malaysia/1828663/2007(H1N1))	96/566	CY118106,CY118105,CY118104,CY118099,CY118102,CY118101,CY118100,CY118103
1086	Malaysia	Malaysia	101.976	4.21048	Human	2007-08-22	2007	8	22	H1N1	Influenza A virus (A/Malaysia/1842338/2007(H1N1))	96/566	CY119281,CY119280,CY119279,CY119274,CY119277,CY119276,CY119275,CY119278
1087	Malaysia	Malaysia	101.976	4.21048	Human	2007-10-30	2007	10	30	H1N1	Influenza A virus (A/Malaysia/1882831/2007(H1N1))	95/566	CY119289,CY119288,CY119287,CY119282,CY119285,CY119284,CY119283,CY119286
1088	Malaysia	Malaysia	101.976	4.21048	Human	2007-11-06	2007	11	6	H1N1	Influenza A virus (A/Malaysia/1887206/2007(H1N1))	97/566	CY118114,CY118113,CY118112,CY118107,CY118110,CY118109,CY118108,CY118111
1089	Singapore	Singapore	103.82	1.35208	Human	2007-05-09	2007	5	9	H1N1	Influenza A virus (A/Singapore/20J/2007(H1N1))	97/566	KP223195,KP223215,KP223234,KF856946,KF836407,KF856948,KF836401,KF836391
1090	Singapore	Singapore	103.82	1.35208	Human	2007-05-09	2007	5	9	H1N1	Influenza A virus (A/Singapore/23J/2007(H1N1))	98/566	KP223196,KP223216,KP223235,KF856947,KP223180,KF856949,KF836403,KF836393
1091	Singapore	Singapore	103.82	1.35208	Human	2007-05-09	2007	5	9	H1N1	Influenza A virus (A/Singapore/24D/2007(H1N1))	96/566	KP223197,KP223217,KP223236,KP223140,KP223181,KP223145,KP223164,KP223151
1092	Singapore	Singapore	103.82	1.35208	Human	2007-05-10	2007	5	10	H1N1	Influenza A virus (A/Singapore/30L/2007(H1N1))	96/566	KP223198,KP223218,KP223237,KP223141,KP223182,KF856950,KF836404,KF836395
1093	Singapore	Singapore	103.82	1.35208	Human	2007-05-14	2007	5	14	H1N1	Influenza A virus (A/Singapore/44T/2007(H1N1))	96/566	KP223199,KP223219,KP223238,KP223142,KP223183,KP223146,KP223165,KP223152
1094	Singapore	Singapore	103.82	1.35208	Human	2007-05-14	2007	5	14	H1N1	Influenza A virus (A/Singapore/49O/2007(H1N1))	99/566	KP223200,KP223220,KP223239,KF533063,KF836410,KF856951,KF836405,KF836397
1095	Singapore	Singapore	103.82	1.35208	Human	2007-05-18	2007	5	18	H1N1	Influenza A virus (A/Singapore/86D/2007(H1N1))	97/566	KP223201,KP223221,KP223240,KP223143,KP223184,KP223147,KP223166,KP223153
1096	Singapore	Singapore	103.82	1.35208	Human	2007-05-22	2007	5	22	H1N1	Influenza A virus (A/Singapore/89Z/2007(H1N1))	96/566	KP223202,KP223222,KP223241,KP223144,KP223185,KP223148,KP223167,KP223154
1097	Singapore	Singapore	103.82	1.35208	Human	2007-05-25	2007	5	25	H1N1	Influenza A virus (A/Singapore/106L/2007(H1N1))	97/566	KP223203,KP288290,KP223242,KF533064,KP223186,KP223149,KP223168,KP223155
1098	Singapore	Singapore	103.82	1.35208	Human	2007-05-25	2007	5	25	H1N1	Influenza A virus (A/Singapore/115C/2007(H1N1))	97/566	KP223204,KP223223,KP223243,KF533062,KP223187,KP223150,KP223169,KP223156
1099	USA	Colorado	-105.782	39.5501	Human	2007-01-22	2007	1	22	H1N1	Influenza A virus (A/Colorado/UR06-0053/2007(H1N1))	96/566	CY026530,CY026529,CY026528,CY026523,CY026526,CY026525,CY026524,CY026527
1100	USA	Colorado	-105.782	39.5501	Human	2007-01-30	2007	1	30	H1N1	Influenza A virus (A/Colorado/UR06-0110/2007(H1N1))	90/566	CY026586,CY026585,CY026584,CY026579,CY026582,CY026581,CY026580,CY026583
1101	USA	Colorado	-105.782	39.5501	Human	2007-01-30	2007	1	30	H1N1	Influenza A virus (A/Colorado/UR06-0111/2007(H1N1))	89/566	CY025834,CY025833,CY025832,CY025827,CY025830,CY025829,CY025828,CY025831
1102	USA	Colorado	-105.782	39.5501	Human	2007-02-07	2007	2	7	H1N1	Influenza A virus (A/Colorado/UR06-0207/2007(H1N1))	89/566	CY025412,CY025411,CY025410,CY025405,CY025408,CY025407,CY025406,CY025409
1103	USA	Colorado	-105.782	39.5501	Human	2007-02-12	2007	2	12	H1N1	Influenza A virus (A/Colorado/UR06-0255/2007(H1N1))	89/566	CY025340,CY025339,CY025338,CY025333,CY025336,CY025335,CY025334,CY025337
1104	USA	Colorado	-105.782	39.5501	Human	2007-02-13	2007	2	13	H1N1	Influenza A virus (A/Colorado/UR06-0287/2007(H1N1))	89/566	CY026786,CY026785,CY026784,CY026779,CY026782,CY026781,CY026780,CY026783
1105	USA	Colorado	-105.782	39.5501	Human	2007-02-16	2007	2	16	H1N1	Influenza A virus (A/Colorado/UR06-0336/2007(H1N1))	89/566	CY026826,CY026825,CY026824,CY026819,CY026822,CY026821,CY026820,CY026823
1106	USA	Colorado	-105.782	39.5501	Human	2007-03-01	2007	3	1	H1N1	Influenza A virus (A/Colorado/UR06-0495/2007(H1N1))	91/566	CY096858,CY096857,CY096856,CY096851,CY096854,CY096853,CY096852,CY096855
1107	USA	Colorado	-105.782	39.5501	Human	2007-03-01	2007	3	1	H1N1	Influenza A virus (A/Colorado/UR06-0496/2007(H1N1))	90/566	CY027906,CY027905,CY027904,CY027899,CY027902,CY027901,CY027900,CY027903
1108	USA	Colorado	-105.782	39.5501	Human	2007-03-05	2007	3	5	H1N1	Influenza A virus (A/Colorado/UR06-0498/2007(H1N1))	89/566	CY026242,CY026241,CY026240,CY026235,CY026238,CY026237,CY026236,CY026239
1109	USA	Colorado	-105.782	39.5501	Human	2007-03-05	2007	3	5	H1N1	Influenza A virus (A/Colorado/UR06-0499/2007(H1N1))	90/566	CY027234,CY027233,CY027232,CY027227,CY027230,CY027229,CY027228,CY027231
1110	Hong Kong	Hong Kong	114.109	22.3964	Swine	2007-01-09	2007	1	9	H1N1	Influenza A virus (A/swine/Hong Kong/72/2007(H1N1))	102/566	CY085811,CY085812,CY085813,CY085814,CY085815,CY085816,CY085817,CY085818
1111	Hong Kong	Hong Kong	114.109	22.3964	Swine	2007-02-06	2007	2	6	H1N1	Influenza A virus (A/swine/Hong Kong/NS120/2007(H1N1))	100/566	CY085819,CY085820,CY085821,CY085822,CY085823,CY085824,CY085825,CY085826
1112	Hong Kong	Hong Kong	114.109	22.3964	Swine	2007-03-27	2007	3	27	H1N1	Influenza A virus (A/swine/Hong Kong/435/2007(H1N1))	94/566	CY085827,CY085828,CY085829,CY085830,CY085831,CY085832,CY085833,CY085834
1113	Hong Kong	Hong Kong	114.109	22.3964	Swine	2007-12-18	2007	12	18	H1N1	Influenza A virus (A/swine/Hong Kong/NS1179/2007(H1N1))	95/566	GQ229329,GQ229324,GQ229328,GQ229325,GQ229326,GQ229330,GQ229327,GQ229323
1114	LAB	South Dakota	114.109	22.3964	Reassortant	2007	2007	NA	NA	H1N1	Influenza A virus (A/reassortant/NYMC X-173(NYMC X-157 x South Dakota/06/2007)(H1N1))	97/566	CY121607,CY121606,CY121605,CY121600,CY121603,CY121602,CY121601,CY121604
1115	Canada	Alberta	-116.577	53.9333	Avian	2007-08-18	2007	8	18	H1N1	Influenza A virus (A/mallard/Alberta/66/2007(H1N1))	60/566	CY137689,CY137688,CY137687,CY137682,CY137685,CY137684,CY137683,CY137686
1116	United Kingdom	England	-1.17432	52.3555	Human	2007-07-28	2007	7	28	H1N1	Influenza A virus (A/England/545/2007(H1N1))	94/566	FJ445033,FJ445083,FJ445072,FJ445044,FJ445050,FJ445087,FJ445054,FJ445064
1117	United Kingdom	England	-1.17432	52.3555	Human	2007-11-15	2007	11	15	H1N1	Influenza A virus (A/England/557/2007(H1N1))	94/566	FJ445038,FJ445026,FJ445032,FJ445089,FJ445041,FJ445031,FJ445045,FJ445057
1118	United Kingdom	England	-1.17432	52.3555	Human	2007-12-31	2007	12	31	H1N1	Influenza A virus (A/England/654/2007(H1N1))	95/566	FJ445036,FJ445037,FJ445069,FJ445090,FJ445046,FJ445025,FJ445053,FJ445030
1119	United Kingdom	England	-1.17432	52.3555	Swine	2007-02-22	2007	2	22	H1N1	Influenza A virus (A/swine/England/267/2007(H1N1))	82/566	KR700637,KR700638,KR700639,KR700640,KR700641,KR700642,KR700643,KR700644
1120	United Kingdom	England	-1.17432	52.3555	Swine	2007-11-06	2007	11	6	H1N1	Influenza A virus (A/swine/England/001195/2007(H1N1))	85/566	CY115901,CY115902,CY115903,CY115904,CY115905,CY115906,CY115907,CY115908
1121	China	Fujian	119.295	26.1008	Swine	2007-10-01	2007	10	NA	H1N1	Influenza A virus (A/swine/Fujian/204/2007(H1N1))	96/566	FJ536816,FJ536817,FJ536815,FJ536810,FJ536813,FJ536812,FJ536811,FJ536814
1122	USA	California	-119.418	36.7783	Avian	2007-08-05	2007	8	5	H1N1	Influenza A virus (A/mallard/California/20385-002/2007(H1N1))	62/566	CY076132,CY076131,CY076130,CY076125,CY076128,CY076127,CY076126,CY076129
1123	USA	California	-119.418	36.7783	Avian	2007-08-05	2007	8	5	H1N1	Influenza A virus (A/mallard/California/20385-004/2007(H1N1))	63/566	CY076140,CY076139,CY076138,CY076133,CY076136,CY076135,CY076134,CY076137
1124	USA	California	-119.418	36.7783	Human	2007-01-30	2007	1	30	H1N1	Influenza A virus (A/California/UR06-0125/2007(H1N1))	92/566	CY027850,CY027849,CY027848,CY027843,CY027846,CY027845,CY027844,CY027847
1125	USA	California	-119.418	36.7783	Human	2007-02-09	2007	2	9	H1N1	Influenza A virus (A/California/UR06-0232/2007(H1N1))	91/566	CY026362,CY026361,CY026360,CY026355,CY026358,CY026357,CY026356,CY026359
1126	USA	California	-119.418	36.7783	Human	2007-02-14	2007	2	14	H1N1	Influenza A virus (A/California/UR06-0302/2007(H1N1))	89/566	CY026538,CY026537,CY026536,CY026531,CY026534,CY026533,CY026532,CY026535
1127	USA	California	-119.418	36.7783	Human	2007-02-16	2007	2	16	H1N1	Influenza A virus (A/California/UR06-0321/2007(H1N1))	89/566	CY026770,CY026769,CY026768,CY026763,CY026766,CY026765,CY026764,CY026767
1128	USA	California	-119.418	36.7783	Human	2007-02-20	2007	2	20	H1N1	Influenza A virus (A/California/UR06-0374/2007(H1N1))	89/566	CY026322,CY026321,CY026320,CY026315,CY026318,CY026317,CY026316,CY026319
1129	USA	California	-119.418	36.7783	Human	2007-02-20	2007	2	20	H1N1	Influenza A virus (A/California/UR06-0375/2007(H1N1))	90/566	CY026682,CY026681,CY026680,CY026675,CY026678,CY026677,CY026676,CY026679
1130	USA	California	-119.418	36.7783	Human	2007-02-21	2007	2	21	H1N1	Influenza A virus (A/California/UR06-0393/2007(H1N1))	94/566	CY026546,CY026545,CY026544,CY026539,CY026542,CY026541,CY026540,CY026543
1131	USA	California	-119.418	36.7783	Human	2007-02-26	2007	2	26	H1N1	Influenza A virus (A/California/UR06-0435/2007(H1N1))	91/566	CY025380,CY025379,CY025378,CY025373,CY025376,CY025375,CY025374,CY025377
1132	USA	California	-119.418	36.7783	Human	2007-02-26	2007	2	26	H1N1	Influenza A virus (A/California/UR06-0439/2007(H1N1))	90/566	CY041457,CY041456,CY041455,CY041450,CY041453,CY041452,CY041451,CY041454
1133	USA	California	-119.418	36.7783	Human	2007-02-26	2007	2	26	H1N1	Influenza A virus (A/California/UR06-0442/2007(H1N1))	90/566	CY028466,CY028465,CY028464,CY028459,CY028462,CY028461,CY028460,CY028463
1134	USA	California	-119.418	36.7783	Human	2007-02-27	2007	2	27	H1N1	Influenza A virus (A/California/UR06-0440/2007(H1N1))	91/566	CY027898,CY027897,CY027896,CY027891,CY027894,CY027893,CY027892,CY027895
1135	USA	California	-119.418	36.7783	Human	2007-03-01	2007	3	1	H1N1	Influenza A virus (A/California/UR06-0479/2007(H1N1))	93/566	CY028314,CY028313,CY028312,CY028307,CY028310,CY028309,CY028308,CY028311
1136	USA	California	-119.418	36.7783	Human	2007-03-07	2007	3	7	H1N1	Influenza A virus (A/California/UR06-0564/2007(H1N1))	90/566	CY027362,CY027361,CY027360,CY027355,CY027358,CY027357,CY027356,CY027359
1137	USA	California	-119.418	36.7783	Human	2007-03-08	2007	3	8	H1N1	Influenza A virus (A/California/UR06-0552/2007(H1N1))	90/566	CY028474,CY028473,CY028472,CY028467,CY028470,CY028469,CY028468,CY028471
1138	USA	California	-119.418	36.7783	Human	2007-03-09	2007	3	9	H1N1	Influenza A virus (A/California/UR06-0585/2007(H1N1))	90/566	CY027218,CY027217,CY027216,CY027211,CY027214,CY027213,CY027212,CY027215
1139	USA	Oregon	-120.554	43.8041	Human	2007-02-05	2007	2	5	H1N1	Influenza A virus (A/Oregon/UR06-0179/2007(H1N1))	92/566	CY027698,CY027697,CY027696,CY027691,CY027694,CY027693,CY027692,CY027695
1140	USA	Oregon	-120.554	43.8041	Human	2007-02-05	2007	2	5	H1N1	Influenza A virus (A/Oregon/UR06-0185/2007(H1N1))	92/566	CY027962,CY027961,CY027960,CY027955,CY027958,CY027957,CY027956,CY027959
1141	USA	Oregon	-120.554	43.8041	Human	2007-02-07	2007	2	7	H1N1	Influenza A virus (A/Oregon/UR06-0219/2007(H1N1))	92/566	CY028218,CY028217,CY028216,CY028211,CY028214,CY028213,CY028212,CY028215
1142	USA	Oregon	-120.554	43.8041	Human	2007-02-08	2007	2	8	H1N1	Influenza A virus (A/Oregon/UR06-0231/2007(H1N1))	92/566	CY026906,CY026905,CY026904,CY026899,CY026902,CY026901,CY026900,CY026903
1143	USA	Oregon	-120.554	43.8041	Human	2007-02-09	2007	2	9	H1N1	Influenza A virus (A/Oregon/UR06-0230/2007(H1N1))	92/566	CY027090,CY027089,CY027088,CY027083,CY027086,CY027085,CY027084,CY027087
1144	USA	Oregon	-120.554	43.8041	Human	2007-02-13	2007	2	13	H1N1	Influenza A virus (A/Oregon/UR06-0291/2007(H1N1))	90/566	CY027938,CY027937,CY027936,CY027931,CY027934,CY027933,CY027932,CY027935
1145	USA	Oregon	-120.554	43.8041	Human	2007-03-15	2007	3	15	H1N1	Influenza A virus (A/Oregon/UR06-0609/2007(H1N1))	89/566	CY033472,CY033471,CY033470,CY033465,CY033468,CY033467,CY033466,CY033469
1146	USA	Washington	-120.74	47.7511	Avian	2007-11-15	2007	11	15	H1N1	Influenza A virus (A/mallard/Washington/44338-218/2007(H1N1))	61/566	CY076644,CY076643,CY076642,CY076637,CY076640,CY076639,CY076638,CY076641
1147	Taiwan	Taiwan	120.961	23.6978	Human	2007-03-19	2007	3	19	H1N1	Influenza A virus (A/Taiwan/3700/2007(H1N1))	96/566	HQ291975,HQ291954,HQ292025,HQ291879,HQ291925,HQ291904,HQ292000,HQ291850
1148	Taiwan	Taiwan	120.961	23.6978	Human	2007-08-29	2007	8	29	H1N1	Influenza A virus (A/Taiwan/71720/2007(H1N1))	96/566	CY040065,CY040064,CY040063,CY040058,CY040061,CY040060,CY040059,CY040062
1149	Taiwan	Taiwan	120.961	23.6978	Human	2007-11-14	2007	11	14	H1N1	Influenza A virus (A/Taiwan/10092/2007(H1N1))	95/566	HQ291976,HQ291955,HQ292026,HQ291882,HQ291926,HQ291905,HQ292001,HQ291851
1150	South Korea	South Korea	127.767	35.9078	Human	2007-12-21	2007	12	21	H1N1	Influenza A virus (A/South Korea/AF10/2008(H1N1))	97/566	CY044356,CY044355,CY044354,CY044349,CY044352,CY044351,CY044350,CY044353
1151	Japan	Hyogo	135.183	34.6913	Human	2007-12-18	2007	12	18	H1N1	Influenza A virus (A/Hyogo/07K030/2007(H1N1))	95/566	CY043430,CY043431,CY043432,CY043433,CY043434,CY043435,CY043436,CY043437
1152	Japan	Hokkaido	142.863	43.2203	Human	2007-12-12	2007	12	12	H1N1	Influenza A virus (A/Hokkaido/07H007/2007(H1N1))	94/566	CY043422,CY043423,CY043424,CY043425,CY043426,CY043427,CY043428,CY043429
1153	USA	Interior Alaska	-147.718	64.824	Avian	2007-08-08	2007	8	8	H1N1	Influenza A virus (A/northern pintail/Interior Alaska/7MP0692/2007(H1N1))	62/566	CY077324,CY077323,CY077322,CY077412,CY077320,CY077319,CY077318,CY077321
1154	USA	Interior Alaska	-147.718	64.824	Avian	2007-08-10	2007	8	10	H1N1	Influenza A virus (A/mallard/Interior Alaska/7MP0747/2007(H1N1))	63/566	CY078962,CY078961,CY078960,CY078955,CY078958,CY078957,CY078956,CY078959
1155	USA	Interior Alaska	-147.718	64.824	Avian	2007-08-11	2007	8	11	H1N1	Influenza A virus (A/northern pintail/Interior Alaska/1/2007(H1N1))	61/566	CY039744,CY039745,CY039746,CY039747,CY039748,CY039749,CY039750,CY039751
1156	USA	Interior Alaska	-147.718	64.824	Avian	2007-08-13	2007	8	13	H1N1	Influenza A virus (A/mallard/Interior Alaska/7MP0172/2007(H1N1))	60/566	CY078938,CY078937,CY078936,CY078931,CY078934,CY078933,CY078932,CY078935
1157	USA	Interior Alaska	-147.718	64.824	Avian	2007-08-17	2007	8	17	H1N1	Influenza A virus (A/northern pintail/Interior Alaska/7MP0278/2007(H1N1))	60/566	CY077317,CY077316,CY077315,CY077310,CY077313,CY077312,CY077311,CY077314
1158	USA	Interior Alaska	-147.718	64.824	Avian	2007-09-01	2007	9	1	H1N1	Influenza A virus (A/duck/Interior Alaska/7MP1582/2007(H1N1))	61/566	CY078994,CY078993,CY078992,CY078987,CY078990,CY078989,CY078988,CY078991
1159	USA	Interior Alaska	-147.718	64.824	Avian	2007-09-10	2007	9	10	H1N1	Influenza A virus (A/northern shoveler/Interior Alaska/7MP1077/2007(H1N1))	59/566	CY077301,CY077300,CY077299,CY077294,CY077297,CY077296,CY077295,CY077298
1160	USA	Interior Alaska	-147.718	64.824	Avian	2007-09-10	2007	9	10	H1N1	Influenza A virus (A/northern shoveler/Interior Alaska/7MP1081/2007(H1N1))	62/566	CY077229,CY077228,CY077227,CY077222,CY077225,CY077224,CY077223,CY077226
1161	LAB	Brisbane	153.025	-27.4698	Human	2007	2007	NA	NA	H1N1	Influenza A virus (A/Brisbane/59/2007(H1N1))	95/566	CY163519,CY163518,CY163517,CY163512,CY163515,CY163514,CY163513,CY163516,CY163527,CY163526,CY163525,CY163520,CY163523,CY163522,CY163521,CY163524,CY163535,CY163534,CY163533,CY163528,CY163531,CY163530,CY163529,CY163532,CY163543,CY163542,CY163541,CY163536,CY163539,CY163538,CY163537,CY163540,CY163551,CY163550,CY163549,CY163544,CY163547,CY163546,CY163545,CY163548,CY163559,CY163558,CY163557,CY163552,CY1…
1162	Belgium	Gent	3.71742	51.0543	Swine	2007	2007	NA	NA	H1N1	Influenza A virus (A/swine/Gent/112/2007(H1N1))	94/566	CY116423,CY116424,CY116425,CY116426,CY116427,CY116428,CY116429,CY116430
1163	Netherlands	Netherlands	5.29127	52.1326	Avian	2007-01-15	2007	1	15	H1N1	Influenza A virus (A/bean goose/Netherlands/1/2007(H1N1))	53/566	KX979156,KX979619,KX977726,KX978559,KX978868,KX978842,KX978680,KX978417
1164	Netherlands	Netherlands	5.29127	52.1326	Avian	2007-01-23	2007	1	23	H1N1	Influenza A virus (A/greater white-fronted goose/Netherlands/1/2007(H1N1))	56/566	KX978945,KX979854,KX977878,KX977711,KX979062,KX977666,KX978140,KX978952
1165	Netherlands	Netherlands	5.29127	52.1326	Human	2007-02-12	2007	2	12	H1N1	Influenza A virus (A/Netherlands/26/2007(H1N1))	91/566	HQ166041,HQ166042,HQ166043,HQ166044,HQ166045,HQ166046,HQ166047,HQ166048
1166	Canada	Nova Scotia	-63.7443	44.682	Avian	2007-08-08	2007	8	8	H1N1	Influenza A virus (A/mallard/Nova Scotia/02151/2007(H1N1))	60/566	CY128949,CY128948,CY128947,CY128942,CY128945,CY128944,CY128943,CY128946
1167	Canada	Nova Scotia	-63.7443	44.682	Avian	2007-08-08	2007	8	8	H1N1	Influenza A virus (A/mallard/Nova Scotia/02153/2007(H1N1))	60/566	CY128925,CY128924,CY128923,CY128918,CY128921,CY128920,CY128919,CY128922
1168	USA	Boston	-71.0589	42.3601	Human	2007-12-04	2007	12	4	H1N1	Influenza A virus (A/Boston/12/2007(H1N1))	93/566	CY044491,CY044490,CY044489,CY044484,CY044487,CY044486,CY044485,CY044488
1169	USA	Vermont	-72.5778	44.5588	Human	2007-01-16	2007	1	16	H1N1	Influenza A virus (A/Vermont/UR06-0035/2007(H1N1))	90/566	CY026690,CY026689,CY026688,CY026683,CY026686,CY026685,CY026684,CY026687
1170	USA	Vermont	-72.5778	44.5588	Human	2007-01-22	2007	1	22	H1N1	Influenza A virus (A/Vermont/UR06-0050/2007(H1N1))	90/566	CY025308,CY025307,CY025306,CY025301,CY025304,CY025303,CY025302,CY025305
1171	USA	Vermont	-72.5778	44.5588	Human	2007-01-22	2007	1	22	H1N1	Influenza A virus (A/Vermont/UR06-0051/2007(H1N1))	89/566	CY025818,CY025817,CY025816,CY025811,CY025814,CY025813,CY025812,CY025815
1172	USA	Vermont	-72.5778	44.5588	Human	2007-01-26	2007	1	26	H1N1	Influenza A virus (A/Vermont/UR06-0089/2007(H1N1))	92/566	CY025802,CY025801,CY025800,CY025795,CY025798,CY025797,CY025796,CY025799
1173	USA	Vermont	-72.5778	44.5588	Human	2007-01-26	2007	1	26	H1N1	Influenza A virus (A/Vermont/UR06-0090/2007(H1N1))	90/566	CY025658,CY025657,CY025656,CY025651,CY025654,CY025653,CY025652,CY025655
1174	USA	Vermont	-72.5778	44.5588	Human	2007-02-15	2007	2	15	H1N1	Influenza A virus (A/Vermont/UR06-0301/2007(H1N1))	93/566	CY025666,CY025665,CY025664,CY025659,CY025662,CY025661,CY025660,CY025663
1175	USA	Vermont	-72.5778	44.5588	Human	2007-02-16	2007	2	16	H1N1	Influenza A virus (A/Vermont/UR06-0330/2007(H1N1))	90/566	CY037462,CY037461,CY037460,CY037455,CY037458,CY037457,CY037456,CY037459
1176	USA	Vermont	-72.5778	44.5588	Human	2007-03-01	2007	3	1	H1N1	Influenza A virus (A/Vermont/UR06-0472/2007(H1N1))	89/566	CY027194,CY027193,CY027192,CY027187,CY027190,CY027189,CY027188,CY027191
1177	USA	Vermont	-72.5778	44.5588	Human	2007-03-02	2007	3	2	H1N1	Influenza A virus (A/Vermont/UR06-0485/2007(H1N1))	89/566	CY025770,CY025769,CY025768,CY025763,CY025766,CY025765,CY025764,CY025767
1178	USA	Vermont	-72.5778	44.5588	Human	2007-03-02	2007	3	2	H1N1	Influenza A virus (A/Vermont/UR06-0513/2007(H1N1))	89/566	CY037470,CY037469,CY037468,CY037463,CY037466,CY037465,CY037464,CY037467
1179	USA	Vermont	-72.5778	44.5588	Human	2007-03-05	2007	3	5	H1N1	Influenza A virus (A/Vermont/UR06-0511/2007(H1N1))	89/566	CY026626,CY026625,CY026624,CY026619,CY026622,CY026621,CY026620,CY026623
1180	USA	Vermont	-72.5778	44.5588	Human	2007-03-08	2007	3	8	H1N1	Influenza A virus (A/Vermont/UR06-0556/2007(H1N1))	90/566	CY026762,CY026761,CY026760,CY026755,CY026758,CY026757,CY026756,CY026759
1181	USA	Vermont	-72.5778	44.5588	Human	2007-03-11	2007	3	11	H1N1	Influenza A virus (A/Vermont/UR06-0574/2007(H1N1))	90/566	CY025826,CY025825,CY025824,CY025819,CY025822,CY025821,CY025820,CY025823
1182	USA	Vermont	-72.5778	44.5588	Human	2007-03-12	2007	3	12	H1N1	Influenza A virus (A/Vermont/UR06-0573/2007(H1N1))	89/566	CY026578,CY026577,CY026576,CY026571,CY026574,CY026573,CY026572,CY026575
1183	USA	Vermont	-72.5778	44.5588	Human	2007-03-12	2007	3	12	H1N1	Influenza A virus (A/Vermont/UR06-0575/2007(H1N1))	89/566	CY026178,CY026177,CY026176,CY026171,CY026174,CY026173,CY026172,CY026175
1184	USA	Vermont	-72.5778	44.5588	Human	2007-03-12	2007	3	12	H1N1	Influenza A virus (A/Vermont/UR06-0576/2007(H1N1))	89/566	CY025476,CY025475,CY025474,CY025469,CY025472,CY025471,CY025470,CY025473
1185	LAB	South Dakota	-74.0059	40.7128	Reassortant	2007	2007	NA	NA	H1N1	Influenza A virus (A/reassortant/NYMC X-173B(NYMC X-157 x South Dakota/06/2007)(H1N1))	97/566	CY121623,CY121622,CY121621,CY121616,CY121619,CY121618,CY121617,CY121620
1186	USA	New York	-74.0059	40.7128	Human	2007-01-04	2007	1	4	H1N1	Influenza A virus (A/New York/1054/2007(H1N1))	90/566	CY172582,CY172581,CY172580,CY172575,CY172578,CY172577,CY172576,CY172579
1187	USA	New York	-74.0059	40.7128	Human	2007-01-06	2007	1	6	H1N1	Influenza A virus (A/New York/1055/2007(H1N1))	89/566	CY172590,CY172589,CY172588,CY172583,CY172586,CY172585,CY172584,CY172587
1188	USA	New York	-74.0059	40.7128	Human	2007-01-10	2007	1	10	H1N1	Influenza A virus (A/New York/1073/2007(H1N1))	91/566	CY172710,CY172709,CY172708,CY172703,CY172706,CY172705,CY172704,CY172707
1189	USA	New York	-74.0059	40.7128	Human	2007-01-27	2007	1	27	H1N1	Influenza A virus (A/New York/1074/2007(H1N1))	91/566	CY172718,CY172717,CY172716,CY172711,CY172714,CY172713,CY172712,CY172715
1190	USA	New York	-74.0059	40.7128	Human	2007-01-29	2007	1	29	H1N1	Influenza A virus (A/New York/1056/2007(H1N1))	90/566	CY172598,CY172597,CY172596,CY172591,CY172594,CY172593,CY172592,CY172595
1191	USA	New York	-74.0059	40.7128	Human	2007-01-31	2007	1	31	H1N1	Influenza A virus (A/New York/UR06-0134/2007(H1N1))	92/566	CY026738,CY026737,CY026736,CY026731,CY026734,CY026733,CY026732,CY026735
1192	USA	New York	-74.0059	40.7128	Human	2007-02-03	2007	2	3	H1N1	Influenza A virus (A/New York/1058/2007(H1N1))	91/566	CY172606,CY172605,CY172604,CY172599,CY172602,CY172601,CY172600,CY172603
1193	USA	New York	-74.0059	40.7128	Human	2007-02-05	2007	2	5	H1N1	Influenza A virus (A/New York/1059/2007(H1N1))	90/566	CY172614,CY172613,CY172612,CY172607,CY172610,CY172609,CY172608,CY172611
1194	USA	New York	-74.0059	40.7128	Human	2007-02-05	2007	2	5	H1N1	Influenza A virus (A/New York/1060/2007(H1N1))	92/566	CY172622,CY172621,CY172620,CY172615,CY172618,CY172617,CY172616,CY172619
1195	USA	New York	-74.0059	40.7128	Human	2007-02-06	2007	2	6	H1N1	Influenza A virus (A/New York/1061/2007(H1N1))	91/566	CY172630,CY172629,CY172628,CY172623,CY172626,CY172625,CY172624,CY172627
1196	USA	New York	-74.0059	40.7128	Human	2007-02-06	2007	2	6	H1N1	Influenza A virus (A/New York/1062/2007(H1N1))	95/566	CY172638,CY172637,CY172636,CY172631,CY172634,CY172633,CY172632,CY172635
1197	USA	New York	-74.0059	40.7128	Human	2007-02-07	2007	2	7	H1N1	Influenza A virus (A/New York/1063/2007(H1N1))	90/566	CY172646,CY172645,CY172644,CY172639,CY172642,CY172641,CY172640,CY172643
1198	USA	New York	-74.0059	40.7128	Human	2007-02-07	2007	2	7	H1N1	Influenza A virus (A/New York/UR06-0199/2007(H1N1))	94/566	CY026634,CY026633,CY026632,CY026627,CY026630,CY026629,CY026628,CY026631
1199	USA	New York	-74.0059	40.7128	Human	2007-02-09	2007	2	9	H1N1	Influenza A virus (A/New York/1075/2007(H1N1))	91/566	CY172726,CY172725,CY172724,CY172719,CY172722,CY172721,CY172720,CY172723
1200	USA	New York	-74.0059	40.7128	Human	2007-02-11	2007	2	11	H1N1	Influenza A virus (A/New York/1076/2007(H1N1))	92/566	CY172734,CY172733,CY172732,CY172727,CY172730,CY172729,CY172728,CY172731
1201	USA	New York	-74.0059	40.7128	Human	2007-02-13	2007	2	13	H1N1	Influenza A virus (A/New York/1064/2007(H1N1))	89/566	CY172654,CY172653,CY172652,CY172647,CY172650,CY172649,CY172648,CY172651
1202	USA	New York	-74.0059	40.7128	Human	2007-02-13	2007	2	13	H1N1	Influenza A virus (A/New York/1066/2007(H1N1))	89/566	CY172662,CY172661,CY172660,CY172655,CY172658,CY172657,CY172656,CY172659
1203	USA	New York	-74.0059	40.7128	Human	2007-02-13	2007	2	13	H1N1	Influenza A virus (A/New York/UR06-0253/2007(H1N1))	90/566	CY026650,CY026649,CY026648,CY026643,CY026646,CY026645,CY026644,CY026647
1204	USA	New York	-74.0059	40.7128	Human	2007-02-16	2007	2	16	H1N1	Influenza A virus (A/New York/UR06-0326/2007(H1N1))	94/566	CY027610,CY027609,CY027608,CY027603,CY027606,CY027605,CY027604,CY027607
1205	USA	New York	-74.0059	40.7128	Human	2007-02-22	2007	2	22	H1N1	Influenza A virus (A/New York/1068/2007(H1N1))	89/566	CY172670,CY172669,CY172668,CY172663,CY172666,CY172665,CY172664,CY172667
1206	USA	New York	-74.0059	40.7128	Human	2007-02-22	2007	2	22	H1N1	Influenza A virus (A/New York/UR06-0386/2007(H1N1))	92/566	CY025292,CY025291,CY025290,CY025285,CY025288,CY025287,CY025286,CY025289
1207	USA	New York	-74.0059	40.7128	Human	2007-02-28	2007	2	28	H1N1	Influenza A virus (A/New York/1069/2007(H1N1))	90/566	CY172678,CY172677,CY172676,CY172671,CY172674,CY172673,CY172672,CY172675
1208	USA	New York	-74.0059	40.7128	Human	2007-02-28	2007	2	28	H1N1	Influenza A virus (A/New York/1070/2007(H1N1))	92/566	CY172686,CY172685,CY172684,CY172679,CY172682,CY172681,CY172680,CY172683
1209	USA	New York	-74.0059	40.7128	Human	2007-03-19	2007	3	19	H1N1	Influenza A virus (A/New York/1071/2007(H1N1))	90/566	CY172694,CY172693,CY172692,CY172687,CY172690,CY172689,CY172688,CY172691
1210	USA	New York	-74.0059	40.7128	Human	2007-04-10	2007	4	10	H1N1	Influenza A virus (A/New York/1072/2007(H1N1))	92/566	CY172702,CY172701,CY172700,CY172695,CY172698,CY172697,CY172696,CY172699
1211	Spain	Spain	-74.0064	40.7343	Swine	2007	2007	NA	NA	H1N1	Influenza A virus (A/swine/Spain/SF11131/2007(H1N1))	95/566	HF674895,HF674894,HF674893,HF674888,HF674891,HF674889,HF674890,HF674892
1212	USA	New Jersey	-74.4057	40.0583	Human	2007-11-24	2007	11	24	H1N1	Influenza A virus (A/New Jersey/15/2007(H1N1))	96/566	CY058492,CY058493,CY058494,CY058495,CY058496,CY058497,CY058498,CY058499
1213	Peru	Peru	-75.0152	-9.18997	Human	2007	2007	NA	NA	H1N1	Influenza A virus (A/Peru/WRAIR1296P/2007(H1N1))	95/566	CY070061,CY070062,CY070063,CY070064,CY070065,CY070066,CY070067,CY070068
1214	USA	Virginia	-78.6569	37.4316	Human	2007-01-25	2007	1	25	H1N1	Influenza A virus (A/Virginia/UR06-0075/2007(H1N1))	90/566	CY027834,CY027833,CY027832,CY027827,CY027830,CY027829,CY027828,CY027831
1215	USA	Virginia	-78.6569	37.4316	Human	2007-01-29	2007	1	29	H1N1	Influenza A virus (A/Virginia/UR06-0107/2007(H1N1))	89/566	CY031550,CY031549,CY031548,CY031546,CY031532,CY031531,CY031547,CY031533
1216	USA	Virginia	-78.6569	37.4316	Human	2007-01-29	2007	1	29	H1N1	Influenza A virus (A/Virginia/UR06-0109/2007(H1N1))	90/566	CY026002,CY026001,CY026000,CY025995,CY025998,CY025997,CY025996,CY025999
1217	USA	Virginia	-78.6569	37.4316	Human	2007-01-30	2007	1	30	H1N1	Influenza A virus (A/Virginia/UR06-0114/2007(H1N1))	91/566	CY027762,CY027761,CY027760,CY027755,CY027758,CY027757,CY027756,CY027759
1218	USA	Virginia	-78.6569	37.4316	Human	2007-01-30	2007	1	30	H1N1	Influenza A virus (A/Virginia/UR06-0117/2007(H1N1))	91/566	CY027242,CY027241,CY027240,CY027235,CY027238,CY027237,CY027236,CY027239
1219	USA	Virginia	-78.6569	37.4316	Human	2007-02-01	2007	2	1	H1N1	Influenza A virus (A/Virginia/UR06-0139/2007(H1N1))	91/566	CY026842,CY026841,CY026840,CY026835,CY026838,CY026837,CY026836,CY026839
1220	USA	Virginia	-78.6569	37.4316	Human	2007-02-05	2007	2	5	H1N1	Influenza A virus (A/Virginia/UR06-0164/2007(H1N1))	90/566	CY026946,CY026945,CY026944,CY026939,CY026942,CY026941,CY026940,CY026943
1221	USA	Virginia	-78.6569	37.4316	Human	2007-02-09	2007	2	9	H1N1	Influenza A virus (A/Virginia/UR06-0228/2007(H1N1))	89/566	CY031139,CY031138,CY031137,CY031132,CY031135,CY031134,CY031133,CY031136
1222	USA	Virginia	-78.6569	37.4316	Human	2007-02-12	2007	2	12	H1N1	Influenza A virus (A/Virginia/UR06-0244/2007(H1N1))	90/566	CY027034,CY027033,CY027032,CY027027,CY027030,CY027029,CY027028,CY027031
1223	USA	Virginia	-78.6569	37.4316	Human	2007-02-12	2007	2	12	H1N1	Influenza A virus (A/Virginia/UR06-0245/2007(H1N1))	90/566	CY025994,CY025993,CY025992,CY025987,CY025990,CY025989,CY025988,CY025991
1224	USA	Virginia	-78.6569	37.4316	Human	2007-02-13	2007	2	13	H1N1	Influenza A virus (A/Virginia/UR06-0254/2007(H1N1))	91/566	CY026914,CY026913,CY026912,CY026907,CY026910,CY026909,CY026908,CY026911
1225	USA	Virginia	-78.6569	37.4316	Human	2007-02-13	2007	2	13	H1N1	Influenza A virus (A/Virginia/UR06-0267/2007(H1N1))	89/566	CY026938,CY026937,CY026936,CY026931,CY026934,CY026933,CY026932,CY026935
1226	USA	Virginia	-78.6569	37.4316	Human	2007-02-14	2007	2	14	H1N1	Influenza A virus (A/Virginia/UR06-0297/2007(H1N1))	89/566	CY027650,CY027649,CY027648,CY027643,CY027646,CY027645,CY027644,CY027647
1227	USA	Virginia	-78.6569	37.4316	Human	2007-02-19	2007	2	19	H1N1	Influenza A virus (A/Virginia/UR06-0332/2007(H1N1))	93/566	CY028386,CY028385,CY028384,CY028379,CY028382,CY028381,CY028380,CY028383
1228	USA	Virginia	-78.6569	37.4316	Human	2007-02-19	2007	2	19	H1N1	Influenza A virus (A/Virginia/UR06-0346/2007(H1N1))	90/566	CY028418,CY028417,CY028416,CY028411,CY028414,CY028413,CY028412,CY028415
1229	USA	Virginia	-78.6569	37.4316	Human	2007-02-20	2007	2	20	H1N1	Influenza A virus (A/Virginia/UR06-0351/2007(H1N1))	89/566	CY028162,CY028161,CY028160,CY028155,CY028158,CY028157,CY028156,CY028159
1230	USA	Virginia	-78.6569	37.4316	Human	2007-02-20	2007	2	20	H1N1	Influenza A virus (A/Virginia/UR06-0360/2007(H1N1))	89/566	CY027866,CY027865,CY027864,CY027859,CY027862,CY027861,CY027860,CY027863
1231	USA	Virginia	-78.6569	37.4316	Human	2007-02-21	2007	2	21	H1N1	Influenza A virus (A/Virginia/UR06-0384/2007(H1N1))	89/566	CY026922,CY026921,CY026920,CY026915,CY026918,CY026917,CY026916,CY026919
1232	USA	Virginia	-78.6569	37.4316	Human	2007-02-22	2007	2	22	H1N1	Influenza A virus (A/Virginia/UR06-0387/2007(H1N1))	91/566	CY028106,CY028105,CY028104,CY028099,CY028102,CY028101,CY028100,CY028103
1233	USA	Virginia	-78.6569	37.4316	Human	2007-03-07	2007	3	7	H1N1	Influenza A virus (A/Virginia/UR06-0549/2007(H1N1))	91/566	CY027714,CY027713,CY027712,CY027707,CY027710,CY027709,CY027708,CY027711
1234	USA	Virginia	-78.6569	37.4316	Human	2007-03-08	2007	3	8	H1N1	Influenza A virus (A/Virginia/UR06-0562/2007(H1N1))	89/566	CY027658,CY027657,CY027656,CY027651,CY027654,CY027653,CY027652,CY027655
1235	LAB	South Dakota	-79.0193	35.7596	Reassortant	2007	2007	NA	NA	H1N1	Influenza A virus (A/reassortant/NYMC X-173A(NYMC X-157 x South Dakota/06/2007)(H1N1))	97/566	CY121615,CY121614,CY121613,CY121608,CY121611,CY121610,CY121609,CY121612
1236	USA	North Carolina	-79.0193	35.7596	Human	2007-01-29	2007	1	29	H1N1	Influenza A virus (A/North Carolina/UR06-0099/2007(H1N1))	91/566	CY026866,CY026865,CY026864,CY026859,CY026862,CY026861,CY026860,CY026863
1237	USA	North Carolina	-79.0193	35.7596	Human	2007-02-19	2007	2	19	H1N1	Influenza A virus (A/North Carolina/UR06-0364/2007(H1N1))	89/566	CY027002,CY027001,CY027000,CY026995,CY026998,CY026997,CY026996,CY026999
1238	USA	North Carolina	-79.0193	35.7596	Human	2007-02-19	2007	2	19	H1N1	Influenza A virus (A/North Carolina/UR06-0365/2007(H1N1))	89/566	CY028394,CY028393,CY028392,CY028387,CY028390,CY028389,CY028388,CY028391
1239	USA	North Carolina	-79.0193	35.7596	Swine	2007-01-26	2007	1	26	H1N1	Influenza A virus (A/swine/North Carolina/01514/2007(H1N1))	72/566	CY159408,CY159407,CY159406,CY159401,CY159404,CY159403,CY159402,CY159405
1240	USA	North Carolina	-79.0193	35.7596	Swine	2007-02-01	2007	2	1	H1N1	Influenza A virus (A/swine/North Carolina/SG1281/2007(H1N1))	97/566	CY158920,CY158919,CY158918,CY158913,CY158916,CY158915,CY158914,CY158917
1241	USA	North Carolina	-79.0193	35.7596	Swine	2007-04-04	2007	4	4	H1N1	Influenza A virus (A/swine/North Carolina/01550/2007(H1N1))	95/566	CY159416,CY159415,CY159414,CY159409,CY159412,CY159411,CY159410,CY159413
1242	USA	North Carolina	-79.0193	35.7596	Swine	2007-04-24	2007	4	24	H1N1	Influenza A virus (A/swine/North Carolina/01591/2007(H1N1))	73/566	CY159384,CY159383,CY159382,CY159377,CY159380,CY159379,CY159378,CY159381
1243	USA	North Carolina	-79.0193	35.7596	Swine	2007-10-23	2007	10	23	H1N1	Influenza A virus (A/swine/North Carolina/SG1279/2007(H1N1))	73/566	CY159861,CY159860,CY159859,CY159854,CY159857,CY159856,CY159855,CY159858
1244	USA	North Carolina	-79.0193	35.7596	Swine	2007-11-14	2007	11	14	H1N1	Influenza A virus (A/swine/North Carolina/01855/2007(H1N1))	72/566	CY159400,CY159399,CY159398,CY159393,CY159396,CY159395,CY159394,CY159397
1245	USA	North Carolina	-79.0193	35.7596	Swine	2007-11-20	2007	11	20	H1N1	Influenza A virus (A/swine/North Carolina/SG1278/2007(H1N1))	74/566	CY158062,CY158061,CY158060,CY158055,CY158058,CY158057,CY158056,CY158059
1246	Canada	Nova Scotia	-81.445	30.5527	Avian	2007	2007	NA	NA	H1N1	Influenza A virus (A/mallard-black duck hybrid/Nova Scotia/02150/2007(H1N1))	60/566	CY128933,CY128932,CY128931,CY128926,CY128929,CY128928,CY128927,CY128930
1247	France	Morbihan	-81.5158	27.6648	Swine	2007-08-01	2007	8	NA	H1N1	Influenza A virus (A/swine/Morbihan/0287/2007(H1N1))	92/566	HE603921,CY115854,CY115855,CY115856,CY115857,CY115858,CY115859,CY115860
1248	USA	Florida	-81.5158	27.6648	Human	2007-01-22	2007	1	22	H1N1	Influenza A virus (A/Florida/UR06-0049/2007(H1N1))	90/566	CY027106,CY027105,CY027104,CY027099,CY027102,CY027101,CY027100,CY027103
1249	USA	Florida	-81.5158	27.6648	Human	2007-02-07	2007	2	7	H1N1	Influenza A virus (A/Florida/UR06-0208/2007(H1N1))	92/566	CY027322,CY027321,CY027320,CY027315,CY027318,CY027317,CY027316,CY027319
1250	USA	Florida	-81.5158	27.6648	Human	2007-02-07	2007	2	7	H1N1	Influenza A virus (A/Florida/UR06-0209/2007(H1N1))	92/566	CY028346,CY028345,CY028344,CY028339,CY028342,CY028341,CY028340,CY028343
1251	USA	Florida	-81.5158	27.6648	Human	2007-02-13	2007	2	13	H1N1	Influenza A virus (A/Florida/UR06-0265/2007(H1N1))	91/566	CY037454,CY037453,CY037452,CY037447,CY037450,CY037449,CY037448,CY037451
1252	USA	Florida	-81.5158	27.6648	Human	2007-02-14	2007	2	14	H1N1	Influenza A virus (A/Florida/UR06-0280/2007(H1N1))	92/566	CY025778,CY025777,CY025776,CY025771,CY025774,CY025773,CY025772,CY025775
1253	USA	Florida	-81.5158	27.6648	Human	2007-02-20	2007	2	20	H1N1	Influenza A virus (A/Florida/UR06-0355/2007(H1N1))	91/566	CY025540,CY025539,CY025538,CY025533,CY025536,CY025535,CY025534,CY025537
1254	USA	Florida	-81.5158	27.6648	Human	2007-02-21	2007	2	21	H1N1	Influenza A virus (A/Florida/UR06-0383/2007(H1N1))	91/566	CY025786,CY025785,CY025784,CY025779,CY025782,CY025781,CY025780,CY025783
1255	USA	Florida	-81.5158	27.6648	Human	2007-02-26	2007	2	26	H1N1	Influenza A virus (A/Florida/UR06-0412/2007(H1N1))	91/566	CY026730,CY026729,CY026728,CY026723,CY026726,CY026725,CY026724,CY026727
1256	USA	Florida	-81.5158	27.6648	Human	2007-02-27	2007	2	27	H1N1	Influenza A virus (A/Florida/UR06-0447/2007(H1N1))	90/566	CY027618,CY027617,CY027616,CY027611,CY027614,CY027613,CY027612,CY027615
1257	USA	Florida	-81.5158	27.6648	Human	2007-03-05	2007	3	5	H1N1	Influenza A virus (A/Florida/UR06-0501/2007(H1N1))	92/566	CY026666,CY026665,CY026664,CY026659,CY026662,CY026661,CY026660,CY026663
1258	USA	Florida	-81.5158	27.6648	Human	2007-03-13	2007	3	13	H1N1	Influenza A virus (A/Florida/UR06-0577/2007(H1N1))	90/566	CY026554,CY026553,CY026552,CY026547,CY026550,CY026549,CY026548,CY026551
1259	USA	Florida	-81.5158	27.6648	Human	2007-03-13	2007	3	13	H1N1	Influenza A virus (A/Florida/UR06-0578/2007(H1N1))	89/566	CY027634,CY027633,CY027632,CY027627,CY027630,CY027629,CY027628,CY027631
1260	Netherlands	Netherlands	-81.9422	26.6721	Avian	2007-10-20	2007	10	20	H1N1	Influenza A virus (A/Eurasian wigeon/Netherlands/2/2007(H1N1))	55/566	KX977598,KX979656,KX979197,KX978381,KX978656,KX977776,KX978493,KX978678
1261	Netherlands	Netherlands	-81.9422	26.6721	Avian	2007-11-15	2007	11	15	H1N1	Influenza A virus (A/Eurasian wigeon/Netherlands/6/2007(H1N1))	55/566	KX979038,KX979683,KX978348,KX979129,KX978401,KX977745,KX979525,KX978726
1262	USA	Ohio	-82.9071	40.4173	Human	2007-01-29	2007	1	29	H1N1	Influenza A virus (A/Ohio/UR06-0091/2007(H1N1))	90/566	CY026962,CY026961,CY026960,CY026955,CY026958,CY026957,CY026956,CY026959
1263	USA	Ohio	-82.9071	40.4173	Human	2007-01-29	2007	1	29	H1N1	Influenza A virus (A/Ohio/UR06-0100/2007(H1N1))	89/566	CY026010,CY026009,CY026008,CY026003,CY026006,CY026005,CY026004,CY026007
1264	USA	Ohio	-82.9071	40.4173	Human	2007-01-30	2007	1	30	H1N1	Influenza A virus (A/Ohio/UR06-0112/2007(H1N1))	90/566	CY027770,CY027769,CY027768,CY027763,CY027766,CY027765,CY027764,CY027767
1265	USA	Ohio	-82.9071	40.4173	Human	2007-01-30	2007	1	30	H1N1	Influenza A virus (A/Ohio/UR06-0121/2007(H1N1))	90/566	CY027450,CY027449,CY027448,CY027443,CY027446,CY027445,CY027444,CY027447
1266	USA	Ohio	-82.9071	40.4173	Human	2007-01-30	2007	1	30	H1N1	Influenza A virus (A/Ohio/UR06-0122/2007(H1N1))	90/566	CY026018,CY026017,CY026016,CY026011,CY026014,CY026013,CY026012,CY026015
1267	USA	Ohio	-82.9071	40.4173	Human	2007-02-05	2007	2	5	H1N1	Influenza A virus (A/Ohio/UR06-0166/2007(H1N1))	90/566	CY027410,CY027409,CY027408,CY027403,CY027406,CY027405,CY027404,CY027407
1268	USA	Ohio	-82.9071	40.4173	Human	2007-02-06	2007	2	6	H1N1	Influenza A virus (A/Ohio/UR06-0177/2007(H1N1))	90/566	CY027146,CY027145,CY027144,CY027139,CY027142,CY027141,CY027140,CY027143
1269	USA	Ohio	-82.9071	40.4173	Human	2007-02-09	2007	2	9	H1N1	Influenza A virus (A/Ohio/UR06-0233/2007(H1N1))	90/566	CY027394,CY027393,CY027392,CY027387,CY027390,CY027389,CY027388,CY027391
1270	USA	Ohio	-82.9071	40.4173	Human	2007-02-12	2007	2	12	H1N1	Influenza A virus (A/Ohio/UR06-0296/2007(H1N1))	92/566	CY030068,CY030067,CY030066,CY030061,CY030064,CY030063,CY030062,CY030065
1271	USA	Ohio	-82.9071	40.4173	Human	2007-02-16	2007	2	16	H1N1	Influenza A virus (A/Ohio/UR06-0325/2007(H1N1))	91/566	CY025978,CY025977,CY025976,CY025971,CY025974,CY025973,CY025972,CY025975
1272	USA	Ohio	-82.9071	40.4173	Human	2007-02-19	2007	2	19	H1N1	Influenza A virus (A/Ohio/UR06-0341/2007(H1N1))	91/566	CY026858,CY026857,CY026856,CY026851,CY026854,CY026853,CY026852,CY026855
1273	USA	Ohio	-82.9071	40.4173	Human	2007-02-19	2007	2	19	H1N1	Influenza A virus (A/Ohio/UR06-0353/2007(H1N1))	90/566	CY028130,CY028129,CY028128,CY028123,CY028126,CY028125,CY028124,CY028127
1274	USA	Ohio	-82.9071	40.4173	Human	2007-02-23	2007	2	23	H1N1	Influenza A virus (A/Ohio/UR06-0394/2007(H1N1))	90/566	CY027474,CY027473,CY027472,CY027467,CY027470,CY027469,CY027468,CY027471
1275	USA	Ohio	-82.9071	40.4173	Human	2007-02-23	2007	2	23	H1N1	Influenza A virus (A/Ohio/UR06-0429/2007(H1N1))	91/566	CY028410,CY028409,CY028408,CY028403,CY028406,CY028405,CY028404,CY028407
1276	USA	Ohio	-82.9071	40.4173	Human	2007-02-26	2007	2	26	H1N1	Influenza A virus (A/Ohio/UR06-0411/2007(H1N1))	89/566	CY027994,CY027993,CY027992,CY027987,CY027990,CY027989,CY027988,CY027991
1277	USA	Ohio	-82.9071	40.4173	Human	2007-02-26	2007	2	26	H1N1	Influenza A virus (A/Ohio/UR06-0443/2007(H1N1))	92/566	CY027074,CY027073,CY027072,CY027067,CY027070,CY027069,CY027068,CY027071
1278	USA	Ohio	-82.9071	40.4173	Human	2007-02-28	2007	2	28	H1N1	Influenza A virus (A/Ohio/UR06-0465/2007(H1N1))	90/566	CY027010,CY027009,CY027008,CY027003,CY027006,CY027005,CY027004,CY027007
1279	USA	Ohio	-82.9071	40.4173	Human	2007-03-02	2007	3	2	H1N1	Influenza A virus (A/Ohio/UR06-0493/2007(H1N1))	91/566	CY037662,CY037661,CY037660,CY037655,CY037658,CY037657,CY037656,CY037659
1280	USA	Ohio	-82.9071	40.4173	Human	2007-03-05	2007	3	5	H1N1	Influenza A virus (A/Ohio/UR06-0518/2007(H1N1))	90/566	CY026954,CY026953,CY026952,CY026947,CY026950,CY026949,CY026948,CY026951
1281	USA	Ohio	-82.9071	40.4173	Human	2007-03-05	2007	3	5	H1N1	Influenza A virus (A/Ohio/UR06-0521/2007(H1N1))	90/566	CY027266,CY027265,CY027264,CY027259,CY027262,CY027261,CY027260,CY027263
1282	USA	Ohio	-82.9071	40.4173	Human	2007-03-06	2007	3	6	H1N1	Influenza A virus (A/Ohio/UR06-0522/2007(H1N1))	90/566	CY028034,CY028033,CY028032,CY028027,CY028030,CY028029,CY028028,CY028031
1283	USA	Ohio	-82.9071	40.4173	Human	2007-03-12	2007	3	12	H1N1	Influenza A virus (A/Ohio/UR06-0591/2007(H1N1))	91/566	CY031578,CY031577,CY031576,CY031571,CY031574,CY031573,CY031572,CY031575
1284	USA	Ohio	-82.9071	40.4173	Swine	2007	2007	NA	NA	H1N1	Influenza A virus (A/swine/OH/511445/2007(H1N1))	73/566	EU604691,EU604692,EU604693,EU604689,EU604694,EU604690,EU604695,EU604696
1285	USA	Kentucky	-84.27	37.8393	Human	2007-01-12	2007	1	12	H1N1	Influenza A virus (A/Kentucky/UR06-0027/2007(H1N1))	90/566	CY026658,CY026657,CY026656,CY026651,CY026654,CY026653,CY026652,CY026655
1286	USA	Kentucky	-84.27	37.8393	Human	2007-01-12	2007	1	12	H1N1	Influenza A virus (A/Kentucky/UR06-0028/2007(H1N1))	91/566	CY026226,CY026225,CY026224,CY026219,CY026222,CY026221,CY026220,CY026223
1287	USA	Kentucky	-84.27	37.8393	Human	2007-01-15	2007	1	15	H1N1	Influenza A virus (A/Kentucky/UR06-0033/2007(H1N1))	90/566	CY025794,CY025793,CY025792,CY025787,CY025790,CY025789,CY025788,CY025791
1288	USA	Kentucky	-84.27	37.8393	Human	2007-01-16	2007	1	16	H1N1	Influenza A virus (A/Kentucky/UR06-0034/2007(H1N1))	90/566	CY025930,CY025929,CY025928,CY025923,CY025926,CY025925,CY025924,CY025927
1289	USA	Kentucky	-84.27	37.8393	Human	2007-01-18	2007	1	18	H1N1	Influenza A virus (A/Kentucky/UR06-0042/2007(H1N1))	90/566	CY025500,CY025499,CY025498,CY025493,CY025496,CY025495,CY025494,CY025497
1290	USA	Kentucky	-84.27	37.8393	Human	2007-01-18	2007	1	18	H1N1	Influenza A virus (A/Kentucky/UR06-0043/2007(H1N1))	90/566	CY025706,CY025705,CY025704,CY025699,CY025702,CY025701,CY025700,CY025703
1291	USA	Kentucky	-84.27	37.8393	Human	2007-01-19	2007	1	19	H1N1	Influenza A virus (A/Kentucky/UR06-0046/2007(H1N1))	92/566	CY028042,CY028041,CY028040,CY028035,CY028038,CY028037,CY028036,CY028039
1292	USA	Kentucky	-84.27	37.8393	Human	2007-01-22	2007	1	22	H1N1	Influenza A virus (A/Kentucky/UR06-0061/2007(H1N1))	90/566	CY026746,CY026745,CY026744,CY026739,CY026742,CY026741,CY026740,CY026743
1293	USA	Kentucky	-84.27	37.8393	Human	2007-01-23	2007	1	23	H1N1	Influenza A virus (A/Kentucky/UR06-0057/2007(H1N1))	89/566	CY026522,CY026521,CY026520,CY026515,CY026518,CY026517,CY026516,CY026519
1294	USA	Kentucky	-84.27	37.8393	Human	2007-01-23	2007	1	23	H1N1	Influenza A virus (A/Kentucky/UR06-0058/2007(H1N1))	90/566	CY026810,CY026809,CY026808,CY026803,CY026806,CY026805,CY026804,CY026807
1295	USA	Kentucky	-84.27	37.8393	Human	2007-01-23	2007	1	23	H1N1	Influenza A virus (A/Kentucky/UR06-0059/2007(H1N1))	89/566	CY025268,CY025267,CY025266,CY025261,CY025264,CY025263,CY025262,CY025265
1296	USA	Kentucky	-84.27	37.8393	Human	2007-01-23	2007	1	23	H1N1	Influenza A virus (A/Kentucky/UR06-0062/2007(H1N1))	90/566	CY025460,CY025459,CY025458,CY025453,CY025456,CY025455,CY025454,CY025457
1297	USA	Kentucky	-84.27	37.8393	Human	2007-01-24	2007	1	24	H1N1	Influenza A virus (A/Kentucky/UR06-0069/2007(H1N1))	90/566	CY025922,CY025921,CY025920,CY025915,CY025918,CY025917,CY025916,CY025919
1298	USA	Kentucky	-84.27	37.8393	Human	2007-01-24	2007	1	24	H1N1	Influenza A virus (A/Kentucky/UR06-0070/2007(H1N1))	90/566	CY030734,CY030733,CY030732,CY030727,CY030730,CY030729,CY030728,CY030731
1299	USA	Kentucky	-84.27	37.8393	Human	2007-01-24	2007	1	24	H1N1	Influenza A virus (A/Kentucky/UR06-0071/2007(H1N1))	90/566	CY026818,CY026817,CY026816,CY026811,CY026814,CY026813,CY026812,CY026815
1300	USA	Kentucky	-84.27	37.8393	Human	2007-01-24	2007	1	24	H1N1	Influenza A virus (A/Kentucky/UR06-0072/2007(H1N1))	89/566	CY025436,CY025435,CY025434,CY025429,CY025432,CY025431,CY025430,CY025433
1301	USA	Kentucky	-84.27	37.8393	Human	2007-01-25	2007	1	25	H1N1	Influenza A virus (A/Kentucky/UR06-0081/2007(H1N1))	91/566	CY027178,CY027177,CY027176,CY027171,CY027174,CY027173,CY027172,CY027175
1302	USA	Kentucky	-84.27	37.8393	Human	2007-01-26	2007	1	26	H1N1	Influenza A virus (A/Kentucky/UR06-0082/2007(H1N1))	90/566	CY025316,CY025315,CY025314,CY025309,CY025312,CY025311,CY025310,CY025313
1303	USA	Kentucky	-84.27	37.8393	Human	2007-01-29	2007	1	29	H1N1	Influenza A virus (A/Kentucky/UR06-0097/2007(H1N1))	89/566	CY025516,CY025515,CY025514,CY025509,CY025512,CY025511,CY025510,CY025513
1304	USA	Kentucky	-84.27	37.8393	Human	2007-01-30	2007	1	30	H1N1	Influenza A virus (A/Kentucky/UR06-0123/2007(H1N1))	89/566	CY026882,CY026881,CY026880,CY026875,CY026878,CY026877,CY026876,CY026879
1305	USA	Kentucky	-84.27	37.8393	Human	2007-01-30	2007	1	30	H1N1	Influenza A virus (A/Kentucky/UR06-0129/2007(H1N1))	90/566	CY025468,CY025467,CY025466,CY025461,CY025464,CY025463,CY025462,CY025465
1306	USA	Kentucky	-84.27	37.8393	Human	2007-01-31	2007	1	31	H1N1	Influenza A virus (A/Kentucky/UR06-0127/2007(H1N1))	89/566	CY026874,CY026873,CY026872,CY026867,CY026870,CY026869,CY026868,CY026871
1307	USA	Kentucky	-84.27	37.8393	Human	2007-01-31	2007	1	31	H1N1	Influenza A virus (A/Kentucky/UR06-0128/2007(H1N1))	89/566	CY025986,CY025985,CY025984,CY025979,CY025982,CY025981,CY025980,CY025983
1308	USA	Kentucky	-84.27	37.8393	Human	2007-02-02	2007	2	2	H1N1	Influenza A virus (A/Kentucky/UR06-0154/2007(H1N1))	89/566	CY027058,CY027057,CY027056,CY027051,CY027054,CY027053,CY027052,CY027055
1309	USA	Kentucky	-84.27	37.8393	Human	2007-02-05	2007	2	5	H1N1	Influenza A virus (A/Kentucky/UR06-0161/2007(H1N1))	90/566	CY026986,CY026985,CY026984,CY026979,CY026982,CY026981,CY026980,CY026983
1310	USA	Kentucky	-84.27	37.8393	Human	2007-02-05	2007	2	5	H1N1	Influenza A virus (A/Kentucky/UR06-0162/2007(H1N1))	89/566	CY028026,CY028025,CY028024,CY028019,CY028022,CY028021,CY028020,CY028023
1311	USA	Kentucky	-84.27	37.8393	Human	2007-02-05	2007	2	5	H1N1	Influenza A virus (A/Kentucky/UR06-0188/2007(H1N1))	90/566	CY025642,CY025641,CY025640,CY025635,CY025638,CY025637,CY025636,CY025639
1312	USA	Kentucky	-84.27	37.8393	Human	2007-02-06	2007	2	6	H1N1	Influenza A virus (A/Kentucky/UR06-0181/2007(H1N1))	89/566	CY028362,CY028361,CY028360,CY028355,CY028358,CY028357,CY028356,CY028359
1313	USA	Kentucky	-84.27	37.8393	Human	2007-02-06	2007	2	6	H1N1	Influenza A virus (A/Kentucky/UR06-0182/2007(H1N1))	90/566	CY028154,CY028153,CY028152,CY028147,CY028150,CY028149,CY028148,CY028151
1314	USA	Kentucky	-84.27	37.8393	Human	2007-02-06	2007	2	6	H1N1	Influenza A virus (A/Kentucky/UR06-0183/2007(H1N1))	92/566	CY027026,CY027025,CY027024,CY027019,CY027022,CY027021,CY027020,CY027023
1315	USA	Kentucky	-84.27	37.8393	Human	2007-02-06	2007	2	6	H1N1	Influenza A virus (A/Kentucky/UR06-0184/2007(H1N1))	89/566	CY027466,CY027465,CY027464,CY027459,CY027462,CY027461,CY027460,CY027463
1316	USA	Kentucky	-84.27	37.8393	Human	2007-02-08	2007	2	8	H1N1	Influenza A virus (A/Kentucky/UR06-0220/2007(H1N1))	90/566	CY027338,CY027337,CY027336,CY027331,CY027334,CY027333,CY027332,CY027335
1317	USA	Kentucky	-84.27	37.8393	Human	2007-02-12	2007	2	12	H1N1	Influenza A virus (A/Kentucky/UR06-0240/2007(H1N1))	89/566	CY025682,CY025681,CY025680,CY025675,CY025678,CY025677,CY025676,CY025679
1318	USA	Kentucky	-84.27	37.8393	Human	2007-02-13	2007	2	13	H1N1	Influenza A virus (A/Kentucky/UR06-0257/2007(H1N1))	89/566	CY025954,CY025953,CY025952,CY025947,CY025950,CY025949,CY025948,CY025951
1319	USA	Kentucky	-84.27	37.8393	Human	2007-02-13	2007	2	13	H1N1	Influenza A virus (A/Kentucky/UR06-0258/2007(H1N1))	89/566	CY028170,CY028169,CY028168,CY028163,CY028166,CY028165,CY028164,CY028167
1320	USA	Kentucky	-84.27	37.8393	Human	2007-02-13	2007	2	13	H1N1	Influenza A virus (A/Kentucky/UR06-0259/2007(H1N1))	89/566	CY027922,CY027921,CY027920,CY027915,CY027918,CY027917,CY027916,CY027919
1321	USA	Kentucky	-84.27	37.8393	Human	2007-02-16	2007	2	16	H1N1	Influenza A virus (A/Kentucky/UR06-0327/2007(H1N1))	89/566	CY027018,CY027017,CY027016,CY027011,CY027014,CY027013,CY027012,CY027015
1322	USA	Kentucky	-84.27	37.8393	Human	2007-02-16	2007	2	16	H1N1	Influenza A virus (A/Kentucky/UR06-0328/2007(H1N1))	89/566	CY026994,CY026993,CY026992,CY026987,CY026990,CY026989,CY026988,CY026991
1323	USA	Kentucky	-84.27	37.8393	Human	2007-02-19	2007	2	19	H1N1	Influenza A virus (A/Kentucky/UR06-0339/2007(H1N1))	90/566	CY027786,CY027785,CY027784,CY027779,CY027782,CY027781,CY027780,CY027783
1324	USA	Kentucky	-84.27	37.8393	Human	2007-02-20	2007	2	20	H1N1	Influenza A virus (A/Kentucky/UR06-0363/2007(H1N1))	88/566	CY025364,CY025363,CY025362,CY025357,CY025360,CY025359,CY025358,CY025361
1325	USA	Kentucky	-84.27	37.8393	Human	2007-02-21	2007	2	21	H1N1	Influenza A virus (A/Kentucky/UR06-0372/2007(H1N1))	89/566	CY028755,CY028754,CY028753,CY028748,CY028751,CY028750,CY028749,CY028752
1326	USA	Kentucky	-84.27	37.8393	Human	2007-02-22	2007	2	22	H1N1	Influenza A virus (A/Kentucky/UR06-0391/2007(H1N1))	92/566	CY028090,CY028089,CY028088,CY028083,CY028086,CY028085,CY028084,CY028087
1327	USA	Kentucky	-84.27	37.8393	Human	2007-02-23	2007	2	23	H1N1	Influenza A virus (A/Kentucky/UR06-0401/2007(H1N1))	89/566	CY028050,CY028049,CY028048,CY028043,CY028046,CY028045,CY028044,CY028047
1328	USA	Kentucky	-84.27	37.8393	Human	2007-02-26	2007	2	26	H1N1	Influenza A virus (A/Kentucky/UR06-0424/2007(H1N1))	90/566	CY027378,CY027377,CY027376,CY027371,CY027374,CY027373,CY027372,CY027375
1329	USA	Kentucky	-84.27	37.8393	Human	2007-02-26	2007	2	26	H1N1	Influenza A virus (A/Kentucky/UR06-0425/2007(H1N1))	92/566	CY028058,CY028057,CY028056,CY028051,CY028054,CY028053,CY028052,CY028055
1330	USA	Kentucky	-84.27	37.8393	Human	2007-02-27	2007	2	27	H1N1	Influenza A virus (A/Kentucky/UR06-0449/2007(H1N1))	90/566	CY027682,CY027681,CY027680,CY027675,CY027678,CY027677,CY027676,CY027679
1331	USA	Kentucky	-84.27	37.8393	Human	2007-03-01	2007	3	1	H1N1	Influenza A virus (A/Kentucky/UR06-0476/2007(H1N1))	95/566	CY026594,CY026593,CY026592,CY026587,CY026590,CY026589,CY026588,CY026591
1332	USA	Kentucky	-84.27	37.8393	Human	2007-03-07	2007	3	7	H1N1	Influenza A virus (A/Kentucky/UR06-0538/2007(H1N1))	90/566	CY026234,CY026233,CY026232,CY026227,CY026230,CY026229,CY026228,CY026231
1333	USA	Kentucky	-84.27	37.8393	Human	2007-03-07	2007	3	7	H1N1	Influenza A virus (A/Kentucky/UR06-0539/2007(H1N1))	91/566	CY025946,CY025945,CY025944,CY025939,CY025942,CY025941,CY025940,CY025943
1334	USA	Kentucky	-84.27	37.8393	Human	2007-03-08	2007	3	8	H1N1	Influenza A virus (A/Kentucky/UR06-0553/2007(H1N1))	90/566	CY025674,CY025673,CY025672,CY025667,CY025670,CY025669,CY025668,CY025671
1335	USA	Kentucky	-84.27	37.8393	Swine	2007-03-16	2007	3	16	H1N1	Influenza A virus (A/swine/Kentucky/SG1277/2007(H1N1))	75/566	CY158054,CY158053,CY158052,CY158047,CY158050,CY158049,CY158048,CY158051
1336	USA	Kentucky	-84.27	37.8393	Swine	2007-04-10	2007	4	10	H1N1	Influenza A virus (A/swine/Kentucky/01569/2007(H1N1))	75/566	CY158088,CY158087,CY158086,CY158081,CY158084,CY158083,CY158082,CY158085
1337	Lebanon	Tennessee	-86.5804	35.5175	Human	2007-03-05	2007	3	5	H1N1	Influenza A virus (A/Tennessee/UR06-0523/2007(H1N1))	93/566	CY028098,CY028097,CY028096,CY028091,CY028094,CY028093,CY028092,CY028095
1338	USA	Tennessee	-86.5804	35.5175	Human	2007-01-18	2007	1	18	H1N1	Influenza A virus (A/Tennessee/UR06-0045/2007(H1N1))	95/566	CY026706,CY026705,CY026704,CY026699,CY026702,CY026701,CY026700,CY026703
1339	USA	Tennessee	-86.5804	35.5175	Human	2007-01-22	2007	1	22	H1N1	Influenza A virus (A/Tennessee/UR06-0055/2007(H1N1))	89/566	CY028210,CY028209,CY028208,CY028203,CY028206,CY028205,CY028204,CY028207
1340	USA	Tennessee	-86.5804	35.5175	Human	2007-01-25	2007	1	25	H1N1	Influenza A virus (A/Tennessee/UR06-0073/2007(H1N1))	89/566	CY028458,CY028457,CY028456,CY028451,CY028454,CY028453,CY028452,CY028455
1341	USA	Tennessee	-86.5804	35.5175	Human	2007-01-25	2007	1	25	H1N1	Influenza A virus (A/Tennessee/UR06-0076/2007(H1N1))	89/566	CY028114,CY028113,CY028112,CY028107,CY028110,CY028109,CY028108,CY028111
1342	USA	Tennessee	-86.5804	35.5175	Human	2007-01-26	2007	1	26	H1N1	Influenza A virus (A/Tennessee/UR06-0078/2007(H1N1))	92/566	CY026898,CY026897,CY026896,CY026891,CY026894,CY026893,CY026892,CY026895
1343	USA	Tennessee	-86.5804	35.5175	Human	2007-01-26	2007	1	26	H1N1	Influenza A virus (A/Tennessee/UR06-0080/2007(H1N1))	90/566	CY028082,CY028081,CY028080,CY028075,CY028078,CY028077,CY028076,CY028079
1344	USA	Tennessee	-86.5804	35.5175	Human	2007-01-26	2007	1	26	H1N1	Influenza A virus (A/Tennessee/UR06-0087/2007(H1N1))	89/566	CY026514,CY026513,CY026512,CY026507,CY026510,CY026509,CY026508,CY026511
1345	USA	Tennessee	-86.5804	35.5175	Human	2007-01-29	2007	1	29	H1N1	Influenza A virus (A/Tennessee/UR06-0106/2007(H1N1))	92/566	CY037790,CY037789,CY037788,CY037783,CY037786,CY037785,CY037784,CY037787
1346	USA	Tennessee	-86.5804	35.5175	Human	2007-01-29	2007	1	29	H1N1	Influenza A virus (A/Tennessee/UR06-0113/2007(H1N1))	92/566	CY027730,CY027729,CY027728,CY027723,CY027726,CY027725,CY027724,CY027727
1347	USA	Tennessee	-86.5804	35.5175	Human	2007-01-29	2007	1	29	H1N1	Influenza A virus (A/Tennessee/UR06-0119/2007(H1N1))	92/566	CY027386,CY027385,CY027384,CY027379,CY027382,CY027381,CY027380,CY027383
1348	USA	Tennessee	-86.5804	35.5175	Human	2007-01-29	2007	1	29	H1N1	Influenza A virus (A/Tennessee/UR06-0120/2007(H1N1))	92/566	CY027138,CY027137,CY027136,CY027131,CY027134,CY027133,CY027132,CY027135
1349	USA	Tennessee	-86.5804	35.5175	Human	2007-01-29	2007	1	29	H1N1	Influenza A virus (A/Tennessee/UR06-0124/2007(H1N1))	90/566	CY027250,CY027249,CY027248,CY027243,CY027246,CY027245,CY027244,CY027247
1350	USA	Tennessee	-86.5804	35.5175	Human	2007-02-02	2007	2	2	H1N1	Influenza A virus (A/Tennessee/UR06-0151/2007(H1N1))	89/566	CY027066,CY027065,CY027064,CY027059,CY027062,CY027061,CY027060,CY027063
1351	USA	Tennessee	-86.5804	35.5175	Human	2007-02-02	2007	2	2	H1N1	Influenza A virus (A/Tennessee/UR06-0152/2007(H1N1))	90/566	CY027122,CY027121,CY027120,CY027115,CY027118,CY027117,CY027116,CY027119
1352	USA	Tennessee	-86.5804	35.5175	Human	2007-02-12	2007	2	12	H1N1	Influenza A virus (A/Tennessee/UR06-0234/2007(H1N1))	90/566	CY027482,CY027481,CY027480,CY027475,CY027478,CY027477,CY027476,CY027479
1353	USA	Tennessee	-86.5804	35.5175	Human	2007-02-12	2007	2	12	H1N1	Influenza A virus (A/Tennessee/UR06-0238/2007(H1N1))	89/566	CY028066,CY028065,CY028064,CY028059,CY028062,CY028061,CY028060,CY028063
1354	USA	Tennessee	-86.5804	35.5175	Human	2007-02-12	2007	2	12	H1N1	Influenza A virus (A/Tennessee/UR06-0239/2007(H1N1))	90/566	CY027274,CY027273,CY027272,CY027267,CY027270,CY027269,CY027268,CY027271
1355	USA	Tennessee	-86.5804	35.5175	Human	2007-02-13	2007	2	13	H1N1	Influenza A virus (A/Tennessee/UR06-0262/2007(H1N1))	90/566	CY027426,CY027425,CY027424,CY027419,CY027422,CY027421,CY027420,CY027423
1356	USA	Tennessee	-86.5804	35.5175	Human	2007-02-14	2007	2	14	H1N1	Influenza A virus (A/Tennessee/UR06-0277/2007(H1N1))	90/566	CY028402,CY028401,CY028400,CY028395,CY028398,CY028397,CY028396,CY028399
1357	USA	Tennessee	-86.5804	35.5175	Human	2007-02-14	2007	2	14	H1N1	Influenza A virus (A/Tennessee/UR06-0294/2007(H1N1))	89/566	CY027258,CY027257,CY027256,CY027251,CY027254,CY027253,CY027252,CY027255
1358	USA	Tennessee	-86.5804	35.5175	Human	2007-02-15	2007	2	15	H1N1	Influenza A virus (A/Tennessee/UR06-0312/2007(H1N1))	92/566	CY028010,CY028009,CY028008,CY028003,CY028006,CY028005,CY028004,CY028007
1359	USA	Tennessee	-86.5804	35.5175	Human	2007-02-20	2007	2	20	H1N1	Influenza A virus (A/Tennessee/UR06-0379/2007(H1N1))	92/566	CY037782,CY037781,CY037780,CY037775,CY037778,CY037777,CY037776,CY037779
1360	USA	Tennessee	-86.5804	35.5175	Human	2007-02-22	2007	2	22	H1N1	Influenza A virus (A/Tennessee/UR06-0388/2007(H1N1))	89/566	CY027642,CY027641,CY027640,CY027635,CY027638,CY027637,CY027636,CY027639
1361	USA	Tennessee	-86.5804	35.5175	Human	2007-02-26	2007	2	26	H1N1	Influenza A virus (A/Tennessee/UR06-0414/2007(H1N1))	92/566	CY027458,CY027457,CY027456,CY027451,CY027454,CY027453,CY027452,CY027455
1362	USA	Tennessee	-86.5804	35.5175	Human	2007-02-27	2007	2	27	H1N1	Influenza A virus (A/Tennessee/UR06-0459/2007(H1N1))	92/566	CY027754,CY027753,CY027752,CY027747,CY027750,CY027749,CY027748,CY027751
1363	USA	Tennessee	-86.5804	35.5175	Human	2007-03-01	2007	3	1	H1N1	Influenza A virus (A/Tennessee/UR06-0473/2007(H1N1))	90/566	CY027498,CY027497,CY027496,CY027491,CY027494,CY027493,CY027492,CY027495
1364	USA	Tennessee	-86.5804	35.5175	Human	2007-03-05	2007	3	5	H1N1	Influenza A virus (A/Tennessee/UR06-0508/2007(H1N1))	92/566	CY027738,CY027737,CY027736,CY027731,CY027734,CY027733,CY027732,CY027735
1365	USA	Tennessee	-86.5804	35.5175	Human	2007-03-05	2007	3	5	H1N1	Influenza A virus (A/Tennessee/UR06-0509/2007(H1N1))	90/566	CY028122,CY028121,CY028120,CY028115,CY028118,CY028117,CY028116,CY028119
1366	USA	Alabama	-86.9023	32.3182	Human	2007-02-28	2007	2	28	H1N1	Influenza A virus (A/Alabama/UR06-0455/2007(H1N1))	90/566	CY025388,CY025387,CY025386,CY025381,CY025384,CY025383,CY025382,CY025385
1367	USA	Alabama	-86.9023	32.3182	Human	2007-03-06	2007	3	6	H1N1	Influenza A virus (A/Alabama/UR06-0536/2007(H1N1))	89/566	CY027418,CY027417,CY027416,CY027411,CY027414,CY027413,CY027412,CY027415
1368	USA	Mississippi	-89.3985	32.3547	Human	2007-01-22	2007	1	22	H1N1	Influenza A virus (A/Mississippi/UR06-0047/2007(H1N1))	91/566	CY027210,CY027209,CY027208,CY027203,CY027206,CY027205,CY027204,CY027207
1369	USA	Mississippi	-89.3985	32.3547	Human	2007-01-22	2007	1	22	H1N1	Influenza A virus (A/Mississippi/UR06-0048/2007(H1N1))	90/566	CY025810,CY025809,CY025808,CY025803,CY025806,CY025805,CY025804,CY025807
1370	USA	Mississippi	-89.3985	32.3547	Human	2007-01-26	2007	1	26	H1N1	Influenza A virus (A/Mississippi/UR06-0086/2007(H1N1))	89/566	CY025634,CY025633,CY025632,CY025627,CY025630,CY025629,CY025628,CY025631
1371	USA	Mississippi	-89.3985	32.3547	Human	2007-01-31	2007	1	31	H1N1	Influenza A virus (A/Mississippi/UR06-0130/2007(H1N1))	89/566	CY025562,CY025561,CY025560,CY025555,CY025558,CY025557,CY025556,CY025559
1372	USA	Mississippi	-89.3985	32.3547	Human	2007-02-01	2007	2	1	H1N1	Influenza A virus (A/Mississippi/UR06-0142/2007(H1N1))	89/566	CY025626,CY025625,CY025624,CY025619,CY025622,CY025621,CY025620,CY025623
1373	USA	Mississippi	-89.3985	32.3547	Human	2007-02-02	2007	2	2	H1N1	Influenza A virus (A/Mississippi/UR06-0145/2007(H1N1))	89/566	CY025586,CY025585,CY025584,CY025579,CY025582,CY025581,CY025580,CY025583
1374	USA	Mississippi	-89.3985	32.3547	Human	2007-02-12	2007	2	12	H1N1	Influenza A virus (A/Mississippi/UR06-0242/2007(H1N1))	89/566	CY025324,CY025323,CY025322,CY025317,CY025320,CY025319,CY025318,CY025321
1375	USA	Mississippi	-89.3985	32.3547	Human	2007-02-20	2007	2	20	H1N1	Influenza A virus (A/Mississippi/UR06-0378/2007(H1N1))	95/566	CY026378,CY026377,CY026376,CY026371,CY026374,CY026373,CY026372,CY026375
1376	USA	Mississippi	-89.3985	32.3547	Human	2007-03-07	2007	3	7	H1N1	Influenza A virus (A/Mississippi/UR06-0537/2007(H1N1))	91/566	CY025898,CY025897,CY025896,CY025891,CY025894,CY025893,CY025892,CY025895
1377	USA	Mississippi	-89.3985	32.3547	Human	2007-03-13	2007	3	13	H1N1	Influenza A virus (A/Mississippi/UR06-0595/2007(H1N1))	89/566	CY026402,CY026401,CY026400,CY026395,CY026398,CY026397,CY026396,CY026399
1378	USA	Illinois	-89.3985	40.6331	Human	2007-01-04	2007	1	4	H1N1	Influenza A virus (A/Illinois/UR006-018/2007(H1N1))	90/566	CY025252,CY025251,CY025250,CY025245,CY025248,CY025247,CY025246,CY025249
1379	USA	Illinois	-89.3985	40.6331	Human	2007-01-05	2007	1	5	H1N1	Influenza A virus (A/Illinois/UR06-0019/2007(H1N1))	89/566	CY025244,CY025243,CY025242,CY025237,CY025240,CY025239,CY025238,CY025241
1380	USA	Illinois	-89.3985	40.6331	Human	2007-01-06	2007	1	6	H1N1	Influenza A virus (A/Illinois/UR06-0224/2007(H1N1))	89/566	CY026698,CY026697,CY026696,CY026691,CY026694,CY026693,CY026692,CY026695
1381	USA	Illinois	-89.3985	40.6331	Human	2007-01-16	2007	1	16	H1N1	Influenza A virus (A/Illinois/UR06-0032/2007(H1N1))	91/566	CY027810,CY027809,CY027808,CY027803,CY027806,CY027805,CY027804,CY027807
1382	USA	Illinois	-89.3985	40.6331	Human	2007-01-25	2007	1	25	H1N1	Influenza A virus (A/Illinois/UR06-0074/2007(H1N1))	90/566	CY027826,CY027825,CY027824,CY027819,CY027822,CY027821,CY027820,CY027823
1383	USA	Illinois	-89.3985	40.6331	Human	2007-01-26	2007	1	26	H1N1	Influenza A virus (A/Illinois/UR06-0088/2007(H1N1))	89/566	CY027674,CY027673,CY027672,CY027667,CY027670,CY027669,CY027668,CY027671
1384	USA	Illinois	-89.3985	40.6331	Human	2007-01-29	2007	1	29	H1N1	Influenza A virus (A/Illinois/UR06-0093/2007(H1N1))	90/566	CY028074,CY028073,CY028072,CY028067,CY028070,CY028069,CY028068,CY028071
1385	USA	Illinois	-89.3985	40.6331	Human	2007-01-29	2007	1	29	H1N1	Influenza A virus (A/Illinois/UR06-0094/2007(H1N1))	90/566	CY027442,CY027441,CY027440,CY027435,CY027438,CY027437,CY027436,CY027439
1386	USA	Illinois	-89.3985	40.6331	Human	2007-01-29	2007	1	29	H1N1	Influenza A virus (A/Illinois/UR06-0095/2007(H1N1))	90/566	CY026978,CY026977,CY026976,CY026971,CY026974,CY026973,CY026972,CY026975
1387	USA	Illinois	-89.3985	40.6331	Human	2007-01-29	2007	1	29	H1N1	Influenza A virus (A/Illinois/UR06-0096/2007(H1N1))	89/566	CY028354,CY028353,CY028352,CY028347,CY028350,CY028349,CY028348,CY028351
1388	USA	Illinois	-89.3985	40.6331	Human	2007-01-29	2007	1	29	H1N1	Influenza A virus (A/Illinois/UR06-0098/2007(H1N1))	89/566	CY027370,CY027369,CY027368,CY027363,CY027366,CY027365,CY027364,CY027367
1389	USA	Illinois	-89.3985	40.6331	Human	2007-01-30	2007	1	30	H1N1	Influenza A virus (A/Illinois/UR06-0115/2007(H1N1))	91/566	CY027490,CY027489,CY027488,CY027483,CY027486,CY027485,CY027484,CY027487
1390	USA	Illinois	-89.3985	40.6331	Human	2007-01-30	2007	1	30	H1N1	Influenza A virus (A/Illinois/UR06-0116/2007(H1N1))	90/566	CY027282,CY027281,CY027280,CY027275,CY027278,CY027277,CY027276,CY027279
1391	USA	Illinois	-89.3985	40.6331	Human	2007-01-31	2007	1	31	H1N1	Influenza A virus (A/Illinois/UR06-0131/2007(H1N1))	90/566	CY027706,CY027705,CY027704,CY027699,CY027702,CY027701,CY027700,CY027703
1392	USA	Illinois	-89.3985	40.6331	Human	2007-02-01	2007	2	1	H1N1	Influenza A virus (A/Illinois/UR06-0136/2007(H1N1))	90/566	CY027402,CY027401,CY027400,CY027395,CY027398,CY027397,CY027396,CY027399
1393	USA	Illinois	-89.3985	40.6331	Human	2007-02-01	2007	2	1	H1N1	Influenza A virus (A/Illinois/UR06-0137/2007(H1N1))	90/566	CY027098,CY027097,CY027096,CY027091,CY027094,CY027093,CY027092,CY027095
1394	USA	Illinois	-89.3985	40.6331	Human	2007-02-01	2007	2	1	H1N1	Influenza A virus (A/Illinois/UR06-0146/2007(H1N1))	91/566	CY027050,CY027049,CY027048,CY027043,CY027046,CY027045,CY027044,CY027047
1395	USA	Illinois	-89.3985	40.6331	Human	2007-02-08	2007	2	8	H1N1	Influenza A virus (A/Illinois/UR06-0215/2007(H1N1))	90/566	CY028426,CY028425,CY028424,CY028419,CY028422,CY028421,CY028420,CY028423
1396	USA	Illinois	-89.3985	40.6331	Human	2007-02-08	2007	2	8	H1N1	Influenza A virus (A/Illinois/UR06-0223/2007(H1N1))	89/566	CY026186,CY026185,CY026184,CY026179,CY026182,CY026181,CY026180,CY026183
1397	USA	Illinois	-89.3985	40.6331	Human	2007-02-09	2007	2	9	H1N1	Influenza A virus (A/Illinois/UR06-0227/2007(H1N1))	89/566	CY027794,CY027793,CY027792,CY027787,CY027790,CY027789,CY027788,CY027791
1398	USA	Illinois	-89.3985	40.6331	Human	2007-02-12	2007	2	12	H1N1	Influenza A virus (A/Illinois/UR06-0248/2007(H1N1))	89/566	CY025578,CY025577,CY025576,CY025571,CY025574,CY025573,CY025572,CY025575
1399	USA	Illinois	-89.3985	40.6331	Human	2007-02-12	2007	2	12	H1N1	Influenza A virus (A/Illinois/UR06-0249/2007(H1N1))	89/566	CY027354,CY027353,CY027352,CY027347,CY027350,CY027349,CY027348,CY027351
1400	USA	Illinois	-89.3985	40.6331	Human	2007-02-19	2007	2	19	H1N1	Influenza A virus (A/Illinois/UR06-0333/2007(H1N1))	90/566	CY025444,CY025443,CY025442,CY025437,CY025440,CY025439,CY025438,CY025441
1401	USA	Illinois	-89.3985	40.6331	Human	2007-02-21	2007	2	21	H1N1	Influenza A virus (A/Illinois/UR06-0376/2007(H1N1))	89/566	CY026618,CY026617,CY026616,CY026611,CY026614,CY026613,CY026612,CY026615
1402	USA	Illinois	-89.3985	40.6331	Human	2007-02-21	2007	2	21	H1N1	Influenza A virus (A/Illinois/UR06-0377/2007(H1N1))	90/566	CY025332,CY025331,CY025330,CY025325,CY025328,CY025327,CY025326,CY025329
1403	USA	Illinois	-89.3985	40.6331	Human	2007-02-26	2007	2	26	H1N1	Influenza A virus (A/Illinois/UR06-0415/2007(H1N1))	91/566	CY025602,CY025601,CY025600,CY025595,CY025598,CY025597,CY025596,CY025599
1404	USA	Illinois	-89.3985	40.6331	Human	2007-02-28	2007	2	28	H1N1	Influenza A virus (A/Illinois/UR06-0456/2007(H1N1))	89/566	CY025524,CY025523,CY025522,CY025517,CY025520,CY025519,CY025518,CY025521
1405	USA	Illinois	-89.3985	40.6331	Human	2007-03-01	2007	3	1	H1N1	Influenza A virus (A/Illinois/UR06-0475/2007(H1N1))	89/566	CY027914,CY027913,CY027912,CY027907,CY027910,CY027909,CY027908,CY027911
1406	USA	Illinois	-89.3985	40.6331	Human	2007-03-01	2007	3	1	H1N1	Influenza A virus (A/Illinois/UR06-0491/2007(H1N1))	90/566	CY026802,CY026801,CY026800,CY026795,CY026798,CY026797,CY026796,CY026799
1407	USA	Illinois	-89.3985	40.6331	Swine	2007-12-07	2007	12	7	H1N1	Influenza A virus (A/swine/Illinois/01917/2007(H1N1))	68/566	CY099302,CY099301,CY099300,CY099295,CY099298,CY099297,CY099296,CY099299
1408	USA	Illinois	-89.3985	40.6331	Swine	2007-12-07	2007	12	7	H1N1	Influenza A virus (A/swine/Illinois/01918/2007(H1N1))	68/566	CY099294,CY099293,CY099292,CY099287,CY099290,CY099289,CY099288,CY099291
1409	USA	Arkansas	-91.8318	35.2011	Swine	2007-01-31	2007	1	31	H1N1	Influenza A virus (A/swine/Arkansas/01460/2007(H1N1))	76/566	CY157998,CY157997,CY157996,CY157991,CY157994,CY157993,CY157992,CY157995
1410	USA	Missouri	-91.8318	37.9643	Avian	2007	2007	NA	NA	H1N1	Influenza A virus (A/mallard/Missouri/466554-14/2007(H1N1))	59/566	KF424119,KF424120,KF424121,KF424122,KF424123,KF424124,KF424125,KF424126
1411	USA	Louisiana	-91.9623	30.9843	Avian	2007-09-18	2007	9	18	H1N1	Influenza A virus (A/green winged teal/Louisiana/Sg-00090/2007(H1N1))	59/566	KF424087,KF424088,KF424089,KF424090,KF424091,KF424092,KF424093,KF424094
1412	Canada	New Brunswick	-94.5486	47.733	Avian	2007-08-06	2007	8	6	H1N1	Influenza A virus (A/American black duck/New Brunswick/01989/2007(H1N1))	59/566	CY129381,CY129380,CY129379,CY129374,CY129377,CY129376,CY129375,CY129378
1413	USA	Minnesota	-94.6859	46.7296	Avian	2007-09-11	2007	9	11	H1N1	Influenza A virus (A/mallard/Minnesota/AI07-3018/2007(H1N1))	58/566	KF424199,KF424200,KF424201,KF424202,KF424203,KF424204,KF424205,KF424206
1414	USA	Minnesota	-94.6859	46.7296	Avian	2007-09-11	2007	9	11	H1N1	Influenza A virus (A/mallard/Minnesota/AI07-3100/2007(H1N1))	64/566	KF424015,KF424016,KF424017,KF424018,KF424019,KF424020,KF424021,KF424022
1415	USA	Minnesota	-94.6859	46.7296	Avian	2007-09-11	2007	9	11	H1N1	Influenza A virus (A/mallard/Minnesota/AI07-3127/2007(H1N1))	58/566	KF424207,KF424208,KF424209,KF424210,KF424211,KF424212,KF424213,KF424214
1416	USA	Minnesota	-94.6859	46.7296	Avian	2007-09-11	2007	9	11	H1N1	Influenza A virus (A/mallard/Minnesota/AI07-3136/2007(H1N1))	58/566	KF424167,KF424168,KF424169,KF424170,KF424171,KF424172,KF424173,KF424174
1417	USA	Minnesota	-94.6859	46.7296	Avian	2007-09-11	2007	9	11	H1N1	Influenza A virus (A/mallard/Minnesota/AI07-3140/2007(H1N1))	58/566	KF424255,KF424256,KF424257,KF424258,KF424259,KF424260,KF424261,KF424262
1418	USA	Minnesota	-94.6859	46.7296	Avian	2007-09-26	2007	9	26	H1N1	Influenza A virus (A/mallard duck/Minnesota/Sg-00121/2007(H1N1))	58/566	KF424239,KF424240,KF424241,KF424242,KF424243,KF424244,KF424245,KF424246
1419	USA	Minnesota	-94.6859	46.7296	Avian	2007-09-29	2007	9	29	H1N1	Influenza A virus (A/redhead/Minnesota/Sg-00123/2007(H1N1))	59/566	KF424191,KF424192,KF424193,KF424194,KF424195,KF424196,KF424197,KF424198
1420	USA	Minnesota	-94.6859	46.7296	Swine	2007-04-26	2007	4	26	H1N1	Influenza A virus (A/swine/Minnesota/001581/2007(H1N1))	77/566	CY099230,CY099229,CY099228,CY099223,CY099226,CY099225,CY099224,CY099227
1421	USA	Minnesota	-94.6859	46.7296	Swine	2007-12-05	2007	12	5	H1N1	Influenza A virus (A/swine/Minnesota/01882/2007(H1N1))	75/566	CY158096,CY158095,CY158094,CY158089,CY158092,CY158091,CY158090,CY158093
1422	USA	Minnesota	-94.6859	46.7296	Swine	2007	2007	NA	NA	H1N1	Influenza A virus (A/swine/Minnesota/07002083/2007(H1N1))	92/566	FJ611896,FJ611895,FJ611897,FJ611898,FJ611899,FJ611900,FJ611901,FJ611902
1423	USA	Oklahoma	-97.0929	35.0078	Human	2007-01-22	2007	1	22	H1N1	Influenza A virus (A/Oklahoma/UR06-0063/2007(H1N1))	92/566	CY027778,CY027777,CY027776,CY027771,CY027774,CY027773,CY027772,CY027775
1424	USA	Oklahoma	-97.0929	35.0078	Human	2007-02-12	2007	2	12	H1N1	Influenza A virus (A/Oklahoma/UR06-0241/2007(H1N1))	90/566	CY027970,CY027969,CY027968,CY027963,CY027966,CY027965,CY027964,CY027967
1425	USA	Oklahoma	-97.0929	35.0078	Human	2007-03-05	2007	3	5	H1N1	Influenza A virus (A/Oklahoma/UR06-0519/2007(H1N1))	89/566	CY028138,CY028137,CY028136,CY028131,CY028134,CY028133,CY028132,CY028135
1426	USA	Kansas	-98.4842	39.0119	Human	2007-01-24	2007	1	24	H1N1	Influenza A virus (A/Kansas/UR06-0068/2007(H1N1))	90/566	CY027746,CY027745,CY027744,CY027739,CY027742,CY027741,CY027740,CY027743
1427	USA	Kansas	-98.4842	39.0119	Human	2007-01-26	2007	1	26	H1N1	Influenza A virus (A/Kansas/UR06-0084/2007(H1N1))	89/566	CY028018,CY028017,CY028016,CY028011,CY028014,CY028013,CY028012,CY028015
1428	USA	Kansas	-98.4842	39.0119	Human	2007-01-26	2007	1	26	H1N1	Influenza A virus (A/Kansas/UR06-0085/2007(H1N1))	92/566	CY027842,CY027841,CY027840,CY027835,CY027838,CY027837,CY027836,CY027839
1429	USA	Kansas	-98.4842	39.0119	Human	2007-01-30	2007	1	30	H1N1	Influenza A virus (A/Kansas/UR06-0102/2007(H1N1))	89/566	CY031537,CY031536,CY031535,CY031551,CY031554,CY031553,CY031552,CY031534
1430	USA	Kansas	-98.4842	39.0119	Human	2007-01-30	2007	1	30	H1N1	Influenza A virus (A/Kansas/UR06-0103/2007(H1N1))	89/566	CY030076,CY030075,CY030074,CY030069,CY030072,CY030071,CY030070,CY030073
1431	USA	Kansas	-98.4842	39.0119	Human	2007-01-30	2007	1	30	H1N1	Influenza A virus (A/Kansas/UR06-0104/2007(H1N1))	89/566	CY027042,CY027041,CY027040,CY027035,CY027038,CY027037,CY027036,CY027039
1432	USA	Kansas	-98.4842	39.0119	Human	2007-01-30	2007	1	30	H1N1	Influenza A virus (A/Kansas/UR06-0143/2007(H1N1))	90/566	CY027858,CY027857,CY027856,CY027851,CY027854,CY027853,CY027852,CY027855
1433	USA	Kansas	-98.4842	39.0119	Human	2007-02-01	2007	2	1	H1N1	Influenza A virus (A/Kansas/UR06-0140/2007(H1N1))	89/566	CY025970,CY025969,CY025968,CY025963,CY025966,CY025965,CY025964,CY025967
1434	USA	Kansas	-98.4842	39.0119	Human	2007-02-05	2007	2	5	H1N1	Influenza A virus (A/Kansas/UR06-0191/2007(H1N1))	91/566	CY028146,CY028145,CY028144,CY028139,CY028142,CY028141,CY028140,CY028143
1435	USA	Kansas	-98.4842	39.0119	Human	2007-02-05	2007	2	5	H1N1	Influenza A virus (A/Kansas/UR06-0192/2007(H1N1))	89/566	CY028370,CY028369,CY028368,CY028363,CY028366,CY028365,CY028364,CY028367
1436	USA	Kansas	-98.4842	39.0119	Human	2007-02-12	2007	2	12	H1N1	Influenza A virus (A/Kansas/UR06-0283/2007(H1N1))	89/566	CY027434,CY027433,CY027432,CY027427,CY027430,CY027429,CY027428,CY027431
1437	USA	Kansas	-98.4842	39.0119	Human	2007-02-12	2007	2	12	H1N1	Influenza A virus (A/Kansas/UR06-0284/2007(H1N1))	89/566	CY027986,CY027985,CY027984,CY027979,CY027982,CY027981,CY027980,CY027983
1438	USA	Kansas	-98.4842	39.0119	Swine	2007-12-01	2007	12	NA	H1N1	Influenza A virus (A/swine/Kansas/77778/2007(H1N1))	73/566	GQ484358,GQ484357,GQ484359,GQ484355,GQ484360,GQ484356,GQ484361,GQ484362
1439	Canada	Manitoba	-98.8139	53.7609	Swine	2007-10-02	2007	10	2	H1N1	Influenza A virus (A/swine/Manitoba/01781/2007(H1N1))	73/566	CY159048,CY159047,CY159046,CY159041,CY159044,CY159043,CY159042,CY159045,CY158680,CY158679,CY158678,CY158673,CY158676,CY158675,CY158674,CY158677
1440	LAB	South Dakota	-99.9018	31.9686	Reassortant	2007	2007	NA	NA	H1N1	Influenza A virus (A/reassortant/NYMC X-173C(NYMC X-157 x South Dakota/06/2007)(H1N1))	98/566	CY121631,CY121630,CY121629,CY121624,CY121627,CY121626,CY121625,CY121628
1441	USA	Texas	-99.9018	31.9686	Human	2007-01-11	2007	1	11	H1N1	Influenza A virus (A/Texas/UR06-0025/2007(H1N1))	90/566	CY025372,CY025371,CY025370,CY025365,CY025368,CY025367,CY025366,CY025369
1442	USA	Texas	-99.9018	31.9686	Human	2007-01-11	2007	1	11	H1N1	Influenza A virus (A/Texas/UR06-0026/2007(H1N1))	91/566	CY028330,CY028329,CY028328,CY028323,CY028326,CY028325,CY028324,CY028327
1443	USA	Texas	-99.9018	31.9686	Human	2007-01-16	2007	1	16	H1N1	Influenza A virus (A/Texas/UR06-0038/2007(H1N1))	89/566	CY028298,CY028297,CY028296,CY028291,CY028294,CY028293,CY028292,CY028295
1444	USA	Texas	-99.9018	31.9686	Human	2007-01-16	2007	1	16	H1N1	Influenza A virus (A/Texas/UR06-0039/2007(H1N1))	89/566	CY027818,CY027817,CY027816,CY027811,CY027814,CY027813,CY027812,CY027815
1445	USA	Texas	-99.9018	31.9686	Human	2007-01-31	2007	1	31	H1N1	Influenza A virus (A/Texas/UR06-0133/2007(H1N1))	90/566	CY027666,CY027665,CY027664,CY027659,CY027662,CY027661,CY027660,CY027663
1446	USA	Texas	-99.9018	31.9686	Human	2007-02-05	2007	2	5	H1N1	Influenza A virus (A/Texas/UR06-0156/2007(H1N1))	89/566	CY036862,CY036861,CY036860,CY036855,CY036858,CY036857,CY036856,CY036859
1447	USA	Texas	-99.9018	31.9686	Human	2007-02-05	2007	2	5	H1N1	Influenza A virus (A/Texas/UR06-0157/2007(H1N1))	92/566	CY026970,CY026969,CY026968,CY026963,CY026966,CY026965,CY026964,CY026967
1448	USA	Texas	-99.9018	31.9686	Human	2007-02-06	2007	2	6	H1N1	Influenza A virus (A/Texas/UR06-0174/2007(H1N1))	89/566	CY025962,CY025961,CY025960,CY025955,CY025958,CY025957,CY025956,CY025959
1449	USA	Texas	-99.9018	31.9686	Human	2007-02-06	2007	2	6	H1N1	Influenza A virus (A/Texas/UR06-0176/2007(H1N1))	90/566	CY027186,CY027185,CY027184,CY027179,CY027182,CY027181,CY027180,CY027183
1450	USA	Texas	-99.9018	31.9686	Human	2007-02-06	2007	2	6	H1N1	Influenza A virus (A/Texas/UR06-0193/2007(H1N1))	89/566	CY025690,CY025689,CY025688,CY025683,CY025686,CY025685,CY025684,CY025687
1451	USA	Texas	-99.9018	31.9686	Human	2007-02-06	2007	2	6	H1N1	Influenza A virus (A/Texas/UR06-0196/2007(H1N1))	89/566	CY025532,CY025531,CY025530,CY025525,CY025528,CY025527,CY025526,CY025529
1452	USA	Texas	-99.9018	31.9686	Human	2007-02-07	2007	2	7	H1N1	Influenza A virus (A/Texas/UR06-0203/2007(H1N1))	90/566	CY025404,CY025403,CY025402,CY025397,CY025400,CY025399,CY025398,CY025401
1453	USA	Texas	-99.9018	31.9686	Human	2007-02-07	2007	2	7	H1N1	Influenza A virus (A/Texas/UR06-0204/2007(H1N1))	90/566	CY027562,CY027561,CY027560,CY027555,CY027558,CY027557,CY027556,CY027559
1454	USA	Texas	-99.9018	31.9686	Human	2007-02-08	2007	2	8	H1N1	Influenza A virus (A/Texas/UR06-0216/2007(H1N1))	89/566	CY027626,CY027625,CY027624,CY027619,CY027622,CY027621,CY027620,CY027623
1455	USA	Texas	-99.9018	31.9686	Human	2007-02-08	2007	2	8	H1N1	Influenza A virus (A/Texas/UR06-0217/2007(H1N1))	94/566	CY028322,CY028321,CY028320,CY028315,CY028318,CY028317,CY028316,CY028319
1456	USA	Texas	-99.9018	31.9686	Human	2007-02-12	2007	2	12	H1N1	Influenza A virus (A/Texas/UR06-0250/2007(H1N1))	91/566	CY028338,CY028337,CY028336,CY028331,CY028334,CY028333,CY028332,CY028335
1457	USA	Texas	-99.9018	31.9686	Human	2007-02-13	2007	2	13	H1N1	Influenza A virus (A/Texas/UR06-0270/2007(H1N1))	89/566	CY026410,CY026409,CY026408,CY026403,CY026406,CY026405,CY026404,CY026407
1458	USA	Texas	-99.9018	31.9686	Human	2007-02-13	2007	2	13	H1N1	Influenza A virus (A/Texas/UR06-0271/2007(H1N1))	90/566	CY026354,CY026353,CY026352,CY026347,CY026350,CY026349,CY026348,CY026351
1459	USA	Texas	-99.9018	31.9686	Human	2007-02-15	2007	2	15	H1N1	Influenza A virus (A/Texas/UR06-0303/2007(H1N1))	89/566	CY026194,CY026193,CY026192,CY026187,CY026190,CY026189,CY026188,CY026191
1460	USA	Texas	-99.9018	31.9686	Human	2007-02-15	2007	2	15	H1N1	Influenza A virus (A/Texas/UR06-0305/2007(H1N1))	92/566	CY027170,CY027169,CY027168,CY027163,CY027166,CY027165,CY027164,CY027167
1461	USA	Texas	-99.9018	31.9686	Human	2007-02-15	2007	2	15	H1N1	Influenza A virus (A/Texas/UR06-0306/2007(H1N1))	89/566	CY026274,CY026273,CY026272,CY026267,CY026270,CY026269,CY026268,CY026271
1462	USA	Texas	-99.9018	31.9686	Human	2007-02-15	2007	2	15	H1N1	Influenza A virus (A/Texas/UR06-0308/2007(H1N1))	90/566	CY026642,CY026641,CY026640,CY026635,CY026638,CY026637,CY026636,CY026639
1463	USA	Texas	-99.9018	31.9686	Human	2007-02-15	2007	2	15	H1N1	Influenza A virus (A/Texas/UR06-0309/2007(H1N1))	89/566	CY026602,CY026601,CY026600,CY026595,CY026598,CY026597,CY026596,CY026599
1464	USA	Texas	-99.9018	31.9686	Human	2007-02-16	2007	2	16	H1N1	Influenza A virus (A/Texas/UR06-0323/2007(H1N1))	89/566	CY041449,CY041448,CY041447,CY041442,CY041445,CY041444,CY041443,CY041446
1465	USA	Texas	-99.9018	31.9686	Human	2007-02-19	2007	2	19	H1N1	Influenza A virus (A/Texas/UR06-0342/2007(H1N1))	89/566	CY027330,CY027329,CY027328,CY027323,CY027326,CY027325,CY027324,CY027327
1466	USA	Texas	-99.9018	31.9686	Human	2007-02-20	2007	2	20	H1N1	Influenza A virus (A/Texas/UR06-0357/2007(H1N1))	89/566	CY027346,CY027345,CY027344,CY027339,CY027342,CY027341,CY027340,CY027343
1467	USA	Texas	-99.9018	31.9686	Human	2007-02-20	2007	2	20	H1N1	Influenza A virus (A/Texas/UR06-0359/2007(H1N1))	89/566	CY025698,CY025697,CY025696,CY025691,CY025694,CY025693,CY025692,CY025695
1468	USA	Texas	-99.9018	31.9686	Human	2007-02-21	2007	2	21	H1N1	Influenza A virus (A/Texas/UR06-0380/2007(H1N1))	90/566	CY025300,CY025299,CY025298,CY025293,CY025296,CY025295,CY025294,CY025297
1469	USA	Texas	-99.9018	31.9686	Human	2007-02-22	2007	2	22	H1N1	Influenza A virus (A/Texas/UR06-0398/2007(H1N1))	89/566	CY025396,CY025395,CY025394,CY025389,CY025392,CY025391,CY025390,CY025393
1470	USA	Texas	-99.9018	31.9686	Human	2007-02-23	2007	2	23	H1N1	Influenza A virus (A/Texas/UR06-0397/2007(H1N1))	90/566	CY026570,CY026569,CY026568,CY026563,CY026566,CY026565,CY026564,CY026567
1471	USA	Texas	-99.9018	31.9686	Human	2007-02-26	2007	2	26	H1N1	Influenza A virus (A/Texas/UR06-0420/2007(H1N1))	91/566	CY028226,CY028225,CY028224,CY028219,CY028222,CY028221,CY028220,CY028223
1472	USA	Texas	-99.9018	31.9686	Human	2007-02-27	2007	2	27	H1N1	Influenza A virus (A/Texas/UR06-0445/2007(H1N1))	90/566	CY027602,CY027601,CY027600,CY027595,CY027598,CY027597,CY027596,CY027599
1473	USA	Texas	-99.9018	31.9686	Human	2007-02-27	2007	2	27	H1N1	Influenza A virus (A/Texas/UR06-0461/2007(H1N1))	90/566	CY025570,CY025569,CY025568,CY025563,CY025566,CY025565,CY025564,CY025567
1474	USA	Texas	-99.9018	31.9686	Human	2007-03-01	2007	3	1	H1N1	Influenza A virus (A/Texas/UR06-0467/2007(H1N1))	91/566	CY025452,CY025451,CY025450,CY025445,CY025448,CY025447,CY025446,CY025449
1475	USA	Texas	-99.9018	31.9686	Human	2007-03-01	2007	3	1	H1N1	Influenza A virus (A/Texas/UR06-0468/2007(H1N1))	91/566	CY026506,CY026505,CY026504,CY026499,CY026502,CY026501,CY026500,CY026503
1476	USA	Texas	-99.9018	31.9686	Human	2007-03-05	2007	3	5	H1N1	Influenza A virus (A/Texas/UR06-0502/2007(H1N1))	91/566	CY025276,CY025275,CY025274,CY025269,CY025272,CY025271,CY025270,CY025273
1477	USA	Texas	-99.9018	31.9686	Human	2007-03-05	2007	3	5	H1N1	Influenza A virus (A/Texas/UR06-0503/2007(H1N1))	91/566	CY027890,CY027889,CY027888,CY027883,CY027886,CY027885,CY027884,CY027887
1478	USA	Texas	-99.9018	31.9686	Human	2007-03-06	2007	3	6	H1N1	Influenza A virus (A/Texas/UR06-0526/2007(H1N1))	93/566	CY025594,CY025593,CY025592,CY025587,CY025590,CY025589,CY025588,CY025591
1479	USA	Texas	-99.9018	31.9686	Human	2007-03-06	2007	3	6	H1N1	Influenza A virus (A/Texas/UR06-0540/2007(H1N1))	89/566	CY026338,CY026337,CY026336,CY026331,CY026334,CY026333,CY026332,CY026335
1480	USA	Texas	-99.9018	31.9686	Human	2007-03-07	2007	3	7	H1N1	Influenza A virus (A/Texas/UR06-0542/2007(H1N1))	92/566	CY026346,CY026345,CY026344,CY026339,CY026342,CY026341,CY026340,CY026343
1481	USA	Texas	-99.9018	31.9686	Human	2007-03-07	2007	3	7	H1N1	Influenza A virus (A/Texas/UR06-0563/2007(H1N1))	90/566	CY025554,CY025553,CY025552,CY025547,CY025550,CY025549,CY025548,CY025551
1482	USA	Texas	-99.9018	31.9686	Human	2007-03-12	2007	3	12	H1N1	Influenza A virus (A/Texas/UR06-0582/2007(H1N1))	91/566	CY026722,CY026721,CY026720,CY026715,CY026718,CY026717,CY026716,CY026719
1483	USA	Texas	-99.9018	31.9686	Swine	2007-03-13	2007	3	13	H1N1	Influenza A virus (A/swine/Texas/01522/2007(H1N1))	75/566	CY158006,CY158005,CY158004,CY157999,CY158002,CY158001,CY158000,CY158003
1484	USA	Texas	-99.9018	31.9686	Swine	2007-06-21	2007	6	21	H1N1	Influenza A virus (A/swine/Texas/01657/2007(H1N1))	77/566	CY158030,CY158029,CY158028,CY158023,CY158026,CY158025,CY158024,CY158027
1485	USA	Texas	-99.9018	31.9686	Swine	2007-10-25	2007	10	25	H1N1	Influenza A virus (A/swine/Texas/SG1271/2007(H1N1))	78/566	CY158014,CY158013,CY158012,CY158007,CY158010,CY158009,CY158008,CY158011
1486	USA	South Dakota	-99.9018	43.9695	Human	2007	2007	NA	NA	H1N1	Influenza A virus (A/South Dakota/06/2007(H1N1))	97/566	CY121599,CY121598,CY121597,CY121592,CY121595,CY121594,CY121593,CY121596
1487	Thailand	Thailand	100.993	15.87	Human	2008-02-11	2008	2	11	H1N1	Influenza A virus (A/Thailand/SN07106/2008(H1N1))	94/566	KP637507,KP637508,KP637509,KP637510,KP637511,KP637512,KP637513,KP637514
1488	Thailand	Thailand	100.993	15.87	Human	2008-09-18	2008	9	18	H1N1	Influenza A virus (A/Thailand/SP07146/2008(H1N1))	95/566	KP637619,KP637620,KP637621,KP637622,KP637623,KP637624,KP637625,KP637626
1489	Thailand	Thailand	100.993	15.87	Human	2008-10-16	2008	10	16	H1N1	Influenza A virus (A/Thailand/KS08205/2008(H1N1))	95/566	KP637851,KP637852,KP637853,KP637854,KP637855,KP637856,KP637857,KP637858
1490	Thailand	Thailand	100.993	15.87	Human	2008-11-04	2008	11	4	H1N1	Influenza A virus (A/Thailand/SS07138/2008(H1N1))	95/566	KP637771,KP637772,KP637773,KP637774,KP637775,KP637776,KP637777,KP637778
1491	Thailand	Thailand	100.993	15.87	Human	2008-11-17	2008	11	17	H1N1	Influenza A virus (A/Thailand/KS08222/2008(H1N1))	95/566	KP637315,KP637316,KP637317,KP637318,KP637319,KP637320,KP637321,KP637322
1492	Thailand	Thailand	100.993	15.87	Human	2008-12-29	2008	12	29	H1N1	Influenza A virus (A/Thailand/SP08193/2008(H1N1))	97/566	KP637627,KP637628,KP637629,KP637630,KP637631,KP637632,KP637633,KP637634
1493	USA	North Dakota	-101.002	47.5515	Avian	2008-09-05	2008	9	5	H1N1	Influenza A virus (A/blue-winged teal/North Dakota/Sg-00735/2008(H1N1))	64/566	CY140365,CY140364,CY140363,CY140358,CY140361,CY140360,CY140359,CY140362
1494	Malaysia	Malaysia	101.976	4.21048	Human	2008-03-11	2008	3	11	H1N1	Influenza A virus (A/Malaysia/2104192/2008(H1N1))	95/566	CY119321,CY119320,CY119319,CY119314,CY119317,CY119316,CY119315,CY119318
1495	Malaysia	Malaysia	101.976	4.21048	Human	2008-05-14	2008	5	14	H1N1	Influenza A virus (A/Malaysia/1999752/2008(H1N1))	93/566	CY118174,CY118173,CY118172,CY118167,CY118170,CY118169,CY118168,CY118171
1496	Malaysia	Malaysia	101.976	4.21048	Human	2008-10-20	2008	10	20	H1N1	Influenza A virus (A/Malaysia/2095797/2008(H1N1))	97/566	CY118190,CY118189,CY118188,CY118183,CY118186,CY118185,CY118184,CY118187
1497	Malaysia	Malaysia	101.976	4.21048	Human	2008-12-17	2008	12	17	H1N1	Influenza A virus (A/Malaysia/2132379/2008(H1N1))	95/566	CY119297,CY119296,CY119295,CY119290,CY119293,CY119292,CY119291,CY119294
1498	Mexico	Mexico	-102.553	23.6345	Human	2008-01-28	2008	1	28	H1N1	Influenza A virus (A/Mexico/UASLP-006/2008(H1N1))	96/566	CY073932,CY073933,CY073934,CY073935,CY073936,CY073937,CY073938,CY073939
1499	Mexico	Mexico	-102.553	23.6345	Human	2008-01-29	2008	1	29	H1N1	Influenza A virus (A/Mexico/UASLP-005/2008(H1N1))	95/566	CY073924,CY073925,CY073926,CY073927,CY073928,CY073929,CY073930,CY073931
1500	Mexico	Mexico	-102.553	23.6345	Human	2008-12-10	2008	12	10	H1N1	Influenza A virus (A/Mexico/UASLP-009/2008(H1N1))	99/566	CY073957,CY073958,CY073959,CY073960,CY073961,CY073962,CY073963,CY073964
1501	Viet Nam	HaNoi	105.834	21.0278	Human	2008-06-27	2008	6	27	H1N1	Influenza A virus (A/HaNoi/TX200/2008(H1N1))	95/566	CY105141,CY105140,CY105139,CY105134,CY105137,CY105136,CY105135,CY105138
1502	Viet Nam	HaNoi	105.834	21.0278	Human	2008-07-10	2008	7	10	H1N1	Influenza A virus (A/HaNoi/TX222/2008(H1N1))	99/566	CY105149,CY105148,CY105147,CY105142,CY105145,CY105144,CY105143,CY105146
1503	Viet Nam	HaNoi	105.834	21.0278	Human	2008-07-16	2008	7	16	H1N1	Influenza A virus (A/HaNoi/TX233/2008(H1N1))	94/566	CY105157,CY105156,CY105155,CY105150,CY105153,CY105152,CY105151,CY105154
1504	Viet Nam	HaNoi	105.834	21.0278	Human	2008-07-24	2008	7	24	H1N1	Influenza A virus (A/HaNoi/N229/2008(H1N1))	95/566	CY105125,CY105124,CY105123,CY105118,CY105121,CY105120,CY105119,CY105122
1505	Viet Nam	HaNoi	105.834	21.0278	Human	2008-07-29	2008	7	29	H1N1	Influenza A virus (A/HaNoi/BT241/2008(H1N1))	96/566	CY104877,CY104876,CY104875,CY104870,CY104873,CY104872,CY104871,CY104874
1506	Viet Nam	TayNinh	106.119	11.3675	Human	2008-07-22	2008	7	22	H1N1	Influenza A virus (A/TayNinh/HCM1329/2008(H1N1))	94/566	CY105189,CY105188,CY105187,CY105182,CY105185,CY105184,CY105183,CY105186
1507	Viet Nam	ThaiBinh	106.393	20.5387	Human	2008-08-04	2008	8	4	H1N1	Influenza A virus (A/ThaiBinh/TB289/2008(H1N1))	95/566	CY105133,CY105132,CY105131,CY105126,CY105129,CY105128,CY105127,CY105130
1508	Canada	Saskatchewan	-106.451	52.9399	Swine	2008-01-08	2008	1	8	H1N1	Influenza A virus (A/swine/Saskatchewan/01974/2008(H1N1))	72/566	CY160212,CY160211,CY160210,CY160205,CY160208,CY160207,CY160206,CY160209,CY159056,CY159055,CY159054,CY159049,CY159052,CY159051,CY159050,CY159053
1509	Viet Nam	Hue	107.562	16.4498	Human	2008-07-14	2008	7	14	H1N1	Influenza A virus (A/Hue/H257/2008(H1N1))	94/566	CY104957,CY104956,CY104955,CY104950,CY104953,CY104952,CY104951,CY104954
1510	Viet Nam	Hue	107.562	16.4498	Human	2008-07-15	2008	7	15	H1N1	Influenza A virus (A/Hue/H259/2008(H1N1))	98/566	CY104965,CY104964,CY104963,CY104958,CY104961,CY104960,CY104959,CY104962
1511	Viet Nam	Hue	107.562	16.4498	Human	2008-07-25	2008	7	25	H1N1	Influenza A virus (A/Hue/H274/2008(H1N1))	95/566	CY104973,CY104972,CY104971,CY104966,CY104969,CY104968,CY104967,CY104970
1512	Viet Nam	Hue	107.562	16.4498	Human	2008-09-17	2008	9	17	H1N1	Influenza A virus (A/Hue/H339/2008(H1N1))	94/566	CY104981,CY104980,CY104979,CY104974,CY104977,CY104976,CY104975,CY104978
1513	Viet Nam	Hue	107.562	16.4498	Human	2008-09-30	2008	9	30	H1N1	Influenza A virus (A/Hue/H354/2008(H1N1))	97/566	CY104578,CY104577,CY104576,CY104571,CY104574,CY104573,CY104572,CY104575
1514	Viet Nam	Hue	107.562	16.4498	Human	2008-10-20	2008	10	20	H1N1	Influenza A virus (A/Hue/H386/2008(H1N1))	94/566	CY104989,CY104988,CY104987,CY104982,CY104985,CY104984,CY104983,CY104986
1515	Viet Nam	Hue	107.562	16.4498	Human	2008-10-30	2008	10	30	H1N1	Influenza A virus (A/Hue/H396/2008(H1N1))	94/566	CY104997,CY104996,CY104995,CY104990,CY104993,CY104992,CY104991,CY104994
1516	Viet Nam	Hue	107.562	16.4498	Human	2008-11-03	2008	11	3	H1N1	Influenza A virus (A/Hue/H400/2008(H1N1))	93/566	CY105005,CY105004,CY105003,CY104998,CY105001,CY105000,CY104999,CY105002
1517	Viet Nam	Hue	107.562	16.4498	Human	2008-11-05	2008	11	5	H1N1	Influenza A virus (A/Hue/H409/2008(H1N1))	94/566	CY105013,CY105012,CY105011,CY105006,CY105009,CY105008,CY105007,CY105010
1518	Viet Nam	Hue	107.562	16.4498	Human	2008-11-07	2008	11	7	H1N1	Influenza A virus (A/Hue/H413/2008(H1N1))	94/566	CY105029,CY105028,CY105027,CY105022,CY105025,CY105024,CY105023,CY105026
1519	Viet Nam	Hue	107.562	16.4498	Human	2008-11-10	2008	11	10	H1N1	Influenza A virus (A/Hue/H414/2008(H1N1))	96/566	CY105037,CY105036,CY105035,CY105030,CY105033,CY105032,CY105031,CY105034
1520	Viet Nam	Hue	107.562	16.4498	Human	2008-11-11	2008	11	11	H1N1	Influenza A virus (A/Hue/H418/2008(H1N1))	94/566	CY105045,CY105044,CY105043,CY105038,CY105041,CY105040,CY105039,CY105042
1521	Viet Nam	Hue	107.562	16.4498	Human	2008-11-13	2008	11	13	H1N1	Influenza A virus (A/Hue/H423/2008(H1N1))	93/566	CY105053,CY105052,CY105051,CY105046,CY105049,CY105048,CY105047,CY105050
1522	Viet Nam	Hue	107.562	16.4498	Human	2008-11-19	2008	11	19	H1N1	Influenza A virus (A/Hue/H432/2008(H1N1))	94/566	CY105061,CY105060,CY105059,CY105054,CY105057,CY105056,CY105055,CY105058
1523	Viet Nam	Hue	107.562	16.4498	Human	2008-11-19	2008	11	19	H1N1	Influenza A virus (A/Hue/H433/2008(H1N1))	94/566	CY104586,CY104585,CY104584,CY104579,CY104582,CY104581,CY104580,CY104583
1524	Viet Nam	Hue	107.562	16.4498	Human	2008-11-20	2008	11	20	H1N1	Influenza A virus (A/Hue/H435/2008(H1N1))	94/566	CY105069,CY105068,CY105067,CY105062,CY105065,CY105064,CY105063,CY105066
1525	Viet Nam	Hue	107.562	16.4498	Human	2008-11-20	2008	11	20	H1N1	Influenza A virus (A/Hue/H436/2008(H1N1))	93/566	CY105077,CY105076,CY105075,CY105070,CY105073,CY105072,CY105071,CY105074
1526	Viet Nam	Hue	107.562	16.4498	Human	2008-11-25	2008	11	25	H1N1	Influenza A virus (A/Hue/H442/2008(H1N1))	94/566	CY105085,CY105084,CY105083,CY105078,CY105081,CY105080,CY105079,CY105082
1527	Viet Nam	Hue	107.562	16.4498	Human	2008-12-01	2008	12	1	H1N1	Influenza A virus (A/Hue/H445/2008(H1N1))	95/566	CY104594,CY104593,CY104592,CY104587,CY104590,CY104589,CY104588,CY104591
1528	Viet Nam	Hue	107.562	16.4498	Human	2008	2008	NA	NA	H1N1	Influenza A virus (A/Hue/H441/2008(H1N1))	94/566	CY105021,CY105020,CY105019,CY105014,CY105017,CY105016,CY105015,CY105018
1529	Viet Nam	DaNang	108.202	16.0544	Human	2008-07-02	2008	7	2	H1N1	Influenza A virus (A/DaNang/DN238/2008(H1N1))	96/566	CY104885,CY104884,CY104883,CY104878,CY104881,CY104880,CY104879,CY104882
1530	Viet Nam	DaNang	108.202	16.0544	Human	2008-08-19	2008	8	19	H1N1	Influenza A virus (A/DaNang/DN302/2008(H1N1))	94/566	CY104563,CY104562,CY104561,CY104556,CY104559,CY104558,CY104557,CY104560
1531	Viet Nam	DaNang	108.202	16.0544	Human	2008-09-05	2008	9	5	H1N1	Influenza A virus (A/DaNang/DN329/2008(H1N1))	97/566	CY104893,CY104892,CY104891,CY104886,CY104889,CY104888,CY104887,CY104890
1532	Viet Nam	DaNang	108.202	16.0544	Human	2008-09-17	2008	9	17	H1N1	Influenza A virus (A/DaNang/DN345/2008(H1N1))	93/566	CY104901,CY104900,CY104899,CY104894,CY104897,CY104896,CY104895,CY104898
1533	Viet Nam	DaNang	108.202	16.0544	Human	2008-09-30	2008	9	30	H1N1	Influenza A virus (A/DaNang/DN364/2008(H1N1))	98/566	CY104909,CY104908,CY104907,CY104902,CY104905,CY104904,CY104903,CY104906
1534	Viet Nam	DaNang	108.202	16.0544	Human	2008-09-30	2008	9	30	H1N1	Influenza A virus (A/DaNang/DN365/2008(H1N1))	98/566	CY104917,CY104916,CY104915,CY104910,CY104913,CY104912,CY104911,CY104914
1535	Viet Nam	DaNang	108.202	16.0544	Human	2008-11-10	2008	11	10	H1N1	Influenza A virus (A/DaNang/DN431/2008(H1N1))	95/566	CY104925,CY104924,CY104923,CY104918,CY104921,CY104920,CY104919,CY104922
1536	Viet Nam	DaNang	108.202	16.0544	Human	2008-11-11	2008	11	11	H1N1	Influenza A virus (A/DaNang/DN432/2008(H1N1))	96/566	CY104933,CY104932,CY104931,CY104926,CY104929,CY104928,CY104927,CY104930
1537	Viet Nam	DaNang	108.202	16.0544	Human	2008-12-03	2008	12	3	H1N1	Influenza A virus (A/DaNang/DN467/2008(H1N1))	96/566	CY104941,CY104940,CY104939,CY104934,CY104937,CY104936,CY104935,CY104938
1538	Viet Nam	DaNang	108.202	16.0544	Human	2008-12-15	2008	12	15	H1N1	Influenza A virus (A/DaNang/DN479/2008(H1N1))	96/566	CY104949,CY104948,CY104947,CY104942,CY104945,CY104944,CY104943,CY104946
1539	Viet Nam	KhanhHoa	109.053	12.2585	Human	2008-01-24	2008	1	24	H1N1	Influenza A virus (A/KhanhHoa/KH38/2008(H1N1))	94/566	CY105109,CY105108,CY105107,CY105102,CY105105,CY105104,CY105103,CY105106
1540	Viet Nam	KhanhHoa	109.053	12.2585	Human	2008-02-24	2008	2	24	H1N1	Influenza A virus (A/KhanhHoa/KH57/2008(H1N1))	95/566	CY105117,CY105116,CY105115,CY105110,CY105113,CY105112,CY105111,CY105114
1541	Viet Nam	KhanhHoa	109.053	12.2585	Human	2008-05-05	2008	5	5	H1N1	Influenza A virus (A/KhanhHoa/KH161/2008(H1N1))	94/566	CY105093,CY105092,CY105091,CY105086,CY105089,CY105088,CY105087,CY105090
1542	Viet Nam	KhanhHoa	109.053	12.2585	Human	2008-08-25	2008	8	25	H1N1	Influenza A virus (A/KhanhHoa/KH321/2008(H1N1))	97/566	CY105101,CY105100,CY105099,CY105094,CY105097,CY105096,CY105095,CY105098
1543	China	Guangdong	113.267	23.1322	Swine	2008-02-03	2008	2	3	H1N1	Influenza A virus (A/swine/Guangdong/02/2008(H1N1))	62/566	HM223601,HM223600,HM223599,HM223594,HM223597,HM223596,HM223595,HM223598
1544	China	Guangdong	113.267	23.1322	Swine	2008-07-02	2008	7	2	H1N1	Influenza A virus (A/swine/Guangdong/07/2008(H1N1))	63/566	HM223593,HM223592,HM223591,HM223586,HM223589,HM223588,HM223587,HM223590
1545	China	Guangdong	113.267	23.1322	Swine	2008-07-30	2008	7	30	H1N1	Influenza A virus (A/swine/Guangdong/01/2008(H1N1))	63/566	CY091726,CY091727,CY091728,CY091729,CY091730,CY091731,CY091732,CY091733
1546	China	Guangdong	113.267	23.1322	Swine	2008-09-01	2008	9	1	H1N1	Influenza A virus (A/swine/Guangdong/09/2008(H1N1))	62/566	HM215174,HM215173,HM215172,HM215167,HM215170,HM215169,HM215168,HM215171
1547	Hong Kong	Hong Kong	114.109	22.3964	Human	2008	2008	NA	NA	H1N1	Influenza A virus (A/Hong Kong/1870/2008(H1N1))	98/566	CY121655,CY121654,CY121653,CY121648,CY121651,CY121650,CY121649,CY121652
1548	Hong Kong	Hong Kong	114.109	22.3964	Swine	2008-01-10	2008	1	10	H1N1	Influenza A virus (A/swine/Hong Kong/61/2008(H1N1))	95/566	CY085843,CY085844,CY085845,CY085846,CY085847,CY085848,CY085849,CY085850
1549	Hong Kong	Hong Kong	114.109	22.3964	Swine	2008-05-15	2008	5	15	H1N1	Influenza A virus (A/swine/Hong Kong/676/2008(H1N1))	95/566	CY085851,CY085852,CY085853,CY085854,CY085855,CY085856,CY085857,CY085858
1550	Hong Kong	Hong Kong	114.109	22.3964	Swine	2008-10-23	2008	10	23	H1N1	Influenza A virus (A/swine/Hong Kong/NS952/2008(H1N1))	95/566	CY085867,CY085868,CY085869,CY085870,CY085871,CY085872,CY085873,CY085874
1551	Hong Kong	Hong Kong	114.109	22.3964	Swine	2008-11-06	2008	11	6	H1N1	Influenza A virus (A/swine/Hong Kong/1559/2008(H1N1))	104/566	CY085875,CY085876,CY085877,CY085878,CY085879,CY085880,CY085881,CY085882
1552	Hong Kong	Hong Kong	114.109	22.3964	Swine	2008-12-18	2008	12	18	H1N1	Influenza A virus (A/swine/Hong Kong/1780/2008(H1N1))	97/566	CY085883,CY085884,CY085885,CY085886,CY085887,CY085888,CY085889,CY085890
1553	China	Hubei	114.342	30.5466	Swine	2008-11-01	2008	11	NA	H1N1	Influenza A virus (A/swine/Hubei/02/2008(H1N1))	56/566	JX138514,JX138515,JX138516,JX138517,JX138518,JX138519,JX138520,JX138521
1554	Germany	Bavaria	11.4979	48.7904	Avian	2008-09-22	2008	9	22	H1N1	Influenza A virus (A/mallard/Bavaria/185-26/2008(H1N1))	58/566	HQ259229,HQ259230,HQ259231,HQ259232,HQ259233,HQ259234,HQ259235,HQ259236
1555	Germany	Bavaria	11.4979	48.7904	Avian	2008-09-22	2008	9	22	H1N1	Influenza A virus (A/mallard/Bavaria/185-8/2008(H1N1))	58/566	HQ259221,HQ259222,HQ259223,HQ259224,HQ259225,HQ259226,HQ259227,HQ259228
1556	Canada	Alberta	-116.577	53.9333	Avian	2008-08-08	2008	8	8	H1N1	Influenza A virus (A/mallard/Alberta/496/2008(H1N1))	59/566	CY137753,CY137752,CY137751,CY137746,CY137749,CY137748,CY137747,CY137750
1557	Canada	Alberta	-116.577	53.9333	Avian	2008-08-08	2008	8	8	H1N1	Influenza A virus (A/mallard/Alberta/569/2008(H1N1))	60/566	CY137761,CY137760,CY137759,CY137754,CY137757,CY137756,CY137755,CY137758
1558	China	Shandong	117.02	36.6685	Swine	2008	2008	NA	NA	H1N1	Influenza A virus (A/swine/Shandong/101/2008(H1N1))	97/566	GU086054,GU086055,GU086056,GU086057,GU086058,GU086059,GU086060,GU086061
1559	United Kingdom	England	-1.17432	52.3555	Human	2008-01-09	2008	1	9	H1N1	Influenza A virus (A/England/26/2008(H1N1))	93/566	FJ445065,FJ445084,FJ445076,FJ445028,FJ445060,FJ445029,FJ445070,FJ445062
1560	USA	California	-119.418	36.7783	Avian	2008-11-05	2008	11	5	H1N1	Influenza A virus (A/mallard/California/8843/2008(H1N1))	58/566	CY093662,CY093661,CY093660,CY093655,CY093658,CY093657,CY093656,CY093659
1561	Taiwan	Taiwan	120.961	23.6978	Human	2008-01-16	2008	1	16	H1N1	Influenza A virus (A/Taiwan/70132/2008(H1N1))	95/566	CY040113,CY040112,CY040111,CY040106,CY040109,CY040108,CY040107,CY040110
1562	Taiwan	Taiwan	120.961	23.6978	Human	2008-01-21	2008	1	21	H1N1	Influenza A virus (A/Taiwan/70167/2008(H1N1))	97/566	CY040121,CY040120,CY040119,CY040114,CY040117,CY040116,CY040115,CY040118
1563	Taiwan	Taiwan	120.961	23.6978	Human	2008-05-02	2008	5	2	H1N1	Influenza A virus (A/Taiwan/3293/2008(H1N1))	95/566	HQ291980,HQ291960,HQ292030,HQ291885,HQ291930,HQ291910,HQ292005,HQ291855
1564	Taiwan	Taiwan	120.961	23.6978	Human	2008-09-19	2008	9	19	H1N1	Influenza A virus (A/Taiwan/2823/2008(H1N1))	97/566	HQ291978,HQ291957,HQ292028,HQ291880,HQ291928,HQ291907,HQ292003,HQ291853
1565	Taiwan	Taiwan	120.961	23.6978	Human	2008-10-06	2008	10	6	H1N1	Influenza A virus (A/Taiwan/2832/2008(H1N1))	97/566	HQ291987,HQ291958,HQ292037,HQ291883,HQ291937,HQ291908,HQ292012,HQ291862
1566	Taiwan	Taiwan	120.961	23.6978	Human	2008-10-13	2008	10	13	H1N1	Influenza A virus (A/Taiwan/6723/2008(H1N1))	98/566	HQ291993,HQ291963,HQ292043,HQ291888,HQ291943,HQ291913,HQ292018,HQ291868
1567	Taiwan	Taiwan	120.961	23.6978	Human	2008-10-16	2008	10	16	H1N1	Influenza A virus (A/Taiwan/0258/2008(H1N1))	98/566	HQ291977,HQ291956,HQ292027,HQ291881,HQ291927,HQ291906,HQ292002,HQ291852
1568	Taiwan	Taiwan	120.961	23.6978	Human	2008-10-27	2008	10	27	H1N1	Influenza A virus (A/Taiwan/8885/2008(H1N1))	97/566	HQ291981,HQ291964,HQ292031,HQ291889,HQ291931,HQ291914,HQ292006,HQ291856
1569	Taiwan	Taiwan	120.961	23.6978	Human	2008-10-29	2008	10	29	H1N1	Influenza A virus (A/Taiwan/10103/2008(H1N1))	95/566	HQ291982,HQ291967,HQ292032,HQ291892,HQ291932,HQ291917,HQ292007,HQ291857
1570	Taiwan	Taiwan	120.961	23.6978	Human	2008-11-11	2008	11	11	H1N1	Influenza A virus (A/Taiwan/9042/2008(H1N1))	97/566	HQ291992,HQ291966,HQ292042,HQ291891,HQ291942,HQ291916,HQ292017,HQ291867
1571	Taiwan	Taiwan	120.961	23.6978	Human	2008-11-24	2008	11	24	H1N1	Influenza A virus (A/Taiwan/2885/2008(H1N1))	94/566	HQ291979,HQ291959,HQ292029,HQ291884,HQ291929,HQ291909,HQ292004,HQ291854
1572	Taiwan	Taiwan	120.961	23.6978	Human	2008-12-01	2008	12	1	H1N1	Influenza A virus (A/Taiwan/11526/2008(H1N1))	96/566	HQ291983,HQ291968,HQ292033,HQ291893,HQ291933,HQ291918,HQ292008,HQ291858
1573	Taiwan	Taiwan	120.961	23.6978	Human	2008-12-08	2008	12	8	H1N1	Influenza A virus (A/Taiwan/5857/2008(H1N1))	94/566	HQ291990,HQ291961,HQ292040,HQ291886,HQ291940,HQ291911,HQ292015,HQ291865
1574	Taiwan	Taiwan	120.961	23.6978	Human	2008-12-08	2008	12	8	H1N1	Influenza A virus (A/Taiwan/5858/2008(H1N1))	93/566	HQ291971,HQ291962,HQ292021,HQ291887,HQ291921,HQ291912,HQ291996,HQ291846
1575	Taiwan	Taiwan	120.961	23.6978	Human	2008-12-11	2008	12	11	H1N1	Influenza A virus (A/Taiwan/8949/2008(H1N1))	96/566	HQ291972,HQ291965,HQ292022,HQ291890,HQ291922,HQ291915,HQ291997,HQ291847
1576	South Korea	Korea	127.767	35.9078	Swine	2008-02-01	2008	2	NA	H1N1	Influenza A virus (A/swine/Korea/251-1/2008(H1N1))	78/566	KJ764731,KJ764730,KJ764729,KJ764724,KJ764727,KJ764726,KJ764725,KJ764728
1577	Japan	Nagasaki	129.878	32.7503	Human	2008-01-07	2008	1	7	H1N1	Influenza A virus (A/Nagasaki/07N005/2008(H1N1))	96/566	CY043462,CY043463,CY043464,CY043465,CY043466,CY043467,CY043468,CY043469
1578	Japan	Nagasaki	129.878	32.7503	Human	2008-01-14	2008	1	14	H1N1	Influenza A virus (A/Nagasaki/07N020/2008 (H1N1))	95/566	CY043478,CY043479,CY043480,CY043481,CY043482,CY043483,CY043484,CY043485
1579	Japan	Nagasaki	129.878	32.7503	Human	2008-02-20	2008	2	20	H1N1	Influenza A virus (A/Nagasaki/07N011/2008(H1N1))	93/566	CY043470,CY043471,CY043472,CY043473,CY043474,CY043475,CY043476,CY043477
1580	Japan	Nagasaki	129.878	32.7503	Human	2008-02-20	2008	2	20	H1N1	Influenza A virus (A/Nagasaki/07N035/2008(H1N1))	94/566	CY043486,CY043487,CY043488,CY043489,CY043490,CY043491,CY043492,CY043493
1581	Japan	Tottori	134.235	35.5011	Human	2008-12-31	2008	12	31	H1N1	Influenza A virus (A/Tottori/08T010/2008(H1N1))	96/566	CY043550,CY043551,CY043552,CY043553,CY043554,CY043555,CY043556,CY043557
1582	Japan	Kyoto	135.768	35.0116	Human	2008-01-21	2008	1	21	H1N1	Influenza A virus (A/Kyoto/07K303/2008(H1N1))	98/566	CY043438,CY043439,CY043440,CY043441,CY043442,CY043443,CY043444,CY043445
1583	Japan	Kyoto	135.768	35.0116	Human	2008-01-28	2008	1	28	H1N1	Influenza A virus (A/Kyoto/07K316/2008(H1N1))	94/566	CY043446,CY043447,CY043448,CY043449,CY043450,CY043451,CY043452,CY043453
1584	Japan	Kyoto	135.768	35.0116	Human	2008-03-03	2008	3	3	H1N1	Influenza A virus (A/Kyoto/07K454/2008(H1N1))	93/566	CY043454,CY043455,CY043456,CY043457,CY043458,CY043459,CY043460,CY043461
1585	Japan	Niigata	139.036	37.9162	Human	2008-02-18	2008	2	18	H1N1	Influenza A virus (A/Niigata/07F102/2008(H1N1))	93/566	CY043382,CY043383,CY043384,CY043385,CY043386,CY043387,CY043388,CY043389
1586	Japan	Niigata	139.036	37.9162	Human	2008-02-21	2008	2	21	H1N1	Influenza A virus (A/Niigata/07F125/2008(H1N1))	96/566	CY043390,CY043391,CY043392,CY043393,CY043394,CY043395,CY043396,CY043397
1587	Japan	Niigata	139.036	37.9162	Human	2008-03-08	2008	3	8	H1N1	Influenza A virus (A/Niigata/07F191/2008(H1N1))	97/566	CY043398,CY043399,CY043400,CY043401,CY043402,CY043403,CY043404,CY043405
1588	Japan	Gunma	139.06	36.3907	Human	2008-01-05	2008	1	5	H1N1	Influenza A virus (A/Gunma/07G002/2008(H1N1))	96/566	CY043406,CY043407,CY043408,CY043409,CY043410,CY043411,CY043412,CY043413
1589	Japan	Gunma	139.06	36.3907	Human	2008-01-28	2008	1	28	H1N1	Influenza A virus (A/Gunma/07G006/2008(H1N1))	92/566	CY043414,CY043415,CY043416,CY043417,CY043418,CY043419,CY043420,CY043421
1590	Japan	Yokohama	139.638	35.4437	Human	2008-02-28	2008	2	28	H1N1	Influenza A virus (A/Yokohama/78/2008(H1N1))	94/566	CY043558,CY043559,CY043560,CY043561,CY043562,CY043563,CY043564,CY043565
1591	USA	Interior Alaska	-147.718	64.824	Avian	2008-08-09	2008	8	9	H1N1	Influenza A virus (A/mallard/Interior Alaska/8BM2102/2008(H1N1))	61/566	CY080122,CY080121,CY080120,CY080115,CY080118,CY080117,CY080116,CY080119
1592	USA	Boston	-71.0589	42.3601	Human	2008-02-03	2008	2	3	H1N1	Influenza A virus (A/Boston/26/2008(H1N1))	93/566	CY044380,CY044379,CY044378,CY044373,CY044376,CY044375,CY044374,CY044377
1593	USA	Boston	-71.0589	42.3601	Human	2008-02-04	2008	2	4	H1N1	Influenza A virus (A/Boston/27/2008(H1N1))	94/566	CY044539,CY044538,CY044537,CY044532,CY044535,CY044534,CY044533,CY044536
1594	USA	Boston	-71.0589	42.3601	Human	2008-02-09	2008	2	9	H1N1	Influenza A virus (A/Boston/34/2008(H1N1))	94/566	CY044563,CY044562,CY044561,CY044556,CY044559,CY044558,CY044557,CY044560
1595	USA	Boston	-71.0589	42.3601	Human	2008-02-12	2008	2	12	H1N1	Influenza A virus (A/Boston/35/2008(H1N1))	93/566	CY044571,CY044570,CY044569,CY044564,CY044567,CY044566,CY044565,CY044568
1596	USA	Boston	-71.0589	42.3601	Human	2008-02-20	2008	2	20	H1N1	Influenza A virus (A/Boston/49/2008(H1N1))	95/566	CY044667,CY044666,CY044665,CY044660,CY044663,CY044662,CY044661,CY044664
1597	USA	New York	-74.0059	40.7128	Human	2008-01-14	2008	1	14	H1N1	Influenza A virus (A/New York/1104/2008(H1N1))	93/566	CY172918,CY172917,CY172916,CY172911,CY172914,CY172913,CY172912,CY172915
1598	USA	New York	-74.0059	40.7128	Human	2008-01-17	2008	1	17	H1N1	Influenza A virus (A/New York/1105/2008(H1N1))	94/566	CY172926,CY172925,CY172924,CY172919,CY172922,CY172921,CY172920,CY172923
1599	USA	New York	-74.0059	40.7128	Human	2008-01-21	2008	1	21	H1N1	Influenza A virus (A/New York/1108/2008(H1N1))	96/566	CY172942,CY172941,CY172940,CY172935,CY172938,CY172937,CY172936,CY172939
1600	USA	New York	-74.0059	40.7128	Human	2008-01-22	2008	1	22	H1N1	Influenza A virus (A/New York/1107/2008(H1N1))	93/566	CY172934,CY172933,CY172932,CY172927,CY172930,CY172929,CY172928,CY172931
1601	USA	New York	-74.0059	40.7128	Human	2008-01-22	2008	1	22	H1N1	Influenza A virus (A/New York/1109/2008(H1N1))	93/566	CY172950,CY172949,CY172948,CY172943,CY172946,CY172945,CY172944,CY172947
1602	USA	New York	-74.0059	40.7128	Human	2008-01-29	2008	1	29	H1N1	Influenza A virus (A/New York/1110/2008(H1N1))	93/566	CY172958,CY172957,CY172956,CY172951,CY172954,CY172953,CY172952,CY172955
1603	USA	New York	-74.0059	40.7128	Human	2008-01-31	2008	1	31	H1N1	Influenza A virus (A/New York/1111/2008(H1N1))	94/566	CY172966,CY172965,CY172964,CY172959,CY172962,CY172961,CY172960,CY172963
1604	USA	New York	-74.0059	40.7128	Human	2008-02-04	2008	2	4	H1N1	Influenza A virus (A/New York/1112/2008(H1N1))	94/566	CY172974,CY172973,CY172972,CY172967,CY172970,CY172969,CY172968,CY172971
1605	USA	New York	-74.0059	40.7128	Human	2008-02-04	2008	2	4	H1N1	Influenza A virus (A/New York/1113/2008(H1N1))	93/566	CY172982,CY172981,CY172980,CY172975,CY172978,CY172977,CY172976,CY172979
1606	USA	New York	-74.0059	40.7128	Human	2008-02-04	2008	2	4	H1N1	Influenza A virus (A/New York/1114/2008(H1N1))	93/566	CY172990,CY172989,CY172988,CY172983,CY172986,CY172985,CY172984,CY172987
1607	USA	New York	-74.0059	40.7128	Human	2008-02-05	2008	2	5	H1N1	Influenza A virus (A/New York/08-1253/2008(H1N1))	95/566	JN582058,JN582057,JN582056,JN582055,JN582054,JN582053,JN582052,JN582051
1608	USA	New York	-74.0059	40.7128	Human	2008-02-06	2008	2	6	H1N1	Influenza A virus (A/New York/1115/2008(H1N1))	94/566	CY172998,CY172997,CY172996,CY172991,CY172994,CY172993,CY172992,CY172995
1609	USA	New York	-74.0059	40.7128	Human	2008-02-09	2008	2	9	H1N1	Influenza A virus (A/New York/1116/2008(H1N1))	95/566	CY173006,CY173005,CY173004,CY172999,CY173002,CY173001,CY173000,CY173003
1610	USA	New York	-74.0059	40.7128	Human	2008-02-10	2008	2	10	H1N1	Influenza A virus (A/New York/1117/2008(H1N1))	94/566	CY173014,CY173013,CY173012,CY173007,CY173010,CY173009,CY173008,CY173011
1611	USA	New York	-74.0059	40.7128	Human	2008-02-13	2008	2	13	H1N1	Influenza A virus (A/New York/08-1326/2008(H1N1))	95/566	JN582066,JN582065,JN582064,JN582063,JN582062,JN582061,JN582060,JN582059
1612	USA	New York	-74.0059	40.7128	Human	2008-02-13	2008	2	13	H1N1	Influenza A virus (A/New York/1118/2008(H1N1))	94/566	CY173022,CY173021,CY173020,CY173015,CY173018,CY173017,CY173016,CY173019
1613	USA	New York	-74.0059	40.7128	Human	2008-02-18	2008	2	18	H1N1	Influenza A virus (A/New York/1119/2008(H1N1))	95/566	CY173030,CY173029,CY173028,CY173023,CY173026,CY173025,CY173024,CY173027
1614	USA	New York	-74.0059	40.7128	Human	2008-02-18	2008	2	18	H1N1	Influenza A virus (A/New York/1120/2008(H1N1))	95/566	CY173038,CY173037,CY173036,CY173031,CY173034,CY173033,CY173032,CY173035
1615	USA	New York	-74.0059	40.7128	Human	2008-02-20	2008	2	20	H1N1	Influenza A virus (A/New York/1121/2008(H1N1))	95/566	CY173046,CY173045,CY173044,CY173039,CY173042,CY173041,CY173040,CY173043
1616	USA	New York	-74.0059	40.7128	Human	2008-02-20	2008	2	20	H1N1	Influenza A virus (A/New York/1122/2008(H1N1))	95/566	CY173054,CY173053,CY173052,CY173047,CY173050,CY173049,CY173048,CY173051
1617	USA	New York	-74.0059	40.7128	Human	2008-02-26	2008	2	26	H1N1	Influenza A virus (A/New York/1123/2008(H1N1))	95/566	CY173062,CY173061,CY173060,CY173055,CY173058,CY173057,CY173056,CY173059
1618	USA	New York	-74.0059	40.7128	Human	2008-02-26	2008	2	26	H1N1	Influenza A virus (A/New York/1124/2008(H1N1))	94/566	CY173070,CY173069,CY173068,CY173063,CY173066,CY173065,CY173064,CY173067
1619	USA	New York	-74.0059	40.7128	Human	2008-03-06	2008	3	6	H1N1	Influenza A virus (A/New York/1125/2008(H1N1))	94/566	CY173078,CY173077,CY173076,CY173071,CY173074,CY173073,CY173072,CY173075
1620	USA	New York	-74.0059	40.7128	Human	2008-03-06	2008	3	6	H1N1	Influenza A virus (A/New York/1126/2008(H1N1))	94/566	CY173086,CY173085,CY173084,CY173079,CY173082,CY173081,CY173080,CY173083
1621	USA	New York	-74.0059	40.7128	Human	2008-12-30	2008	12	30	H1N1	Influenza A virus (A/New York/1158/2008(H1N1))	95/566	CY173310,CY173309,CY173308,CY173303,CY173306,CY173305,CY173304,CY173307
1622	USA	New Jersey	-74.4057	40.0583	Human	2008-02-14	2008	2	14	H1N1	Influenza A virus (A/New Jersey/AF09/2008(H1N1))	96/566	CY044348,CY044347,CY044346,CY044341,CY044344,CY044343,CY044342,CY044345
1623	Colombia	Medellin	-75.5812	6.2442	Human	2008-06-28	2008	6	28	H1N1	Influenza A virus (A/Medellin/WRAIR1297P/2008(H1N1))	96/566	CY100873,CY100874,CY100875,CY100876,CY100877,CY100878,CY100879,CY100880
1624	USA	Maryland	-76.6413	39.0458	Avian	2008-08-06	2008	8	6	H1N1	Influenza A virus (A/mallard/Maryland/08OS1330/2008(H1N1))	60/566	CY191314,CY191313,CY191312,CY191307,CY191310,CY191309,CY191308,CY191311
1625	USA	Maryland	-76.6413	39.0458	Avian	2008-08-06	2008	8	6	H1N1	Influenza A virus (A/mallard/Maryland/08OS1331/2008(H1N1))	59/566	CY203011,CY203010,CY203009,CY203004,CY203007,CY203006,CY203005,CY203008
1626	USA	Maryland	-76.6413	39.0458	Avian	2008-08-06	2008	8	6	H1N1	Influenza A virus (A/mallard/Maryland/08OS1332/2008(H1N1))	59/566	CY203019,CY203018,CY203017,CY203012,CY203015,CY203014,CY203013,CY203016
1627	USA	Maryland	-76.6413	39.0458	Avian	2008-08-06	2008	8	6	H1N1	Influenza A virus (A/mallard/Maryland/08OS1333/2008(H1N1))	59/566	CY203027,CY203026,CY203025,CY203020,CY203023,CY203022,CY203021,CY203024
1628	USA	Maryland	-76.6413	39.0458	Avian	2008-08-06	2008	8	6	H1N1	Influenza A virus (A/mallard/Maryland/08OS1335/2008(H1N1))	59/566	CY203035,CY203034,CY203033,CY203028,CY203031,CY203030,CY203029,CY203032
1629	USA	Maryland	-76.6413	39.0458	Avian	2008-08-06	2008	8	6	H1N1	Influenza A virus (A/mallard/Maryland/08OS1336/2008(H1N1))	59/566	CY203043,CY203042,CY203041,CY203036,CY203039,CY203038,CY203037,CY203040
1630	USA	Maryland	-76.6413	39.0458	Avian	2008-08-06	2008	8	6	H1N1	Influenza A virus (A/mallard/Maryland/08OS1337/2008(H1N1))	59/566	CY191322,CY191321,CY191320,CY191315,CY191318,CY191317,CY191316,CY191319
1631	USA	Maryland	-76.6413	39.0458	Avian	2008-08-06	2008	8	6	H1N1	Influenza A virus (A/mallard/Maryland/08OS1338/2008(H1N1))	59/566	CY203051,CY203050,CY203049,CY203044,CY203047,CY203046,CY203045,CY203048
1632	USA	Maryland	-76.6413	39.0458	Avian	2008-08-06	2008	8	6	H1N1	Influenza A virus (A/mallard/Maryland/08OS1339/2008(H1N1))	60/566	CY203059,CY203058,CY203057,CY203052,CY203055,CY203054,CY203053,CY203056
1633	USA	Maryland	-76.6413	39.0458	Avian	2008-08-06	2008	8	6	H1N1	Influenza A virus (A/mallard/Maryland/08OS1341/2008(H1N1))	59/566	CY203067,CY203066,CY203065,CY203060,CY203063,CY203062,CY203061,CY203064
1634	USA	Maryland	-76.6413	39.0458	Avian	2008-08-06	2008	8	6	H1N1	Influenza A virus (A/mallard/Maryland/08OS1342/2008(H1N1))	59/566	CY203075,CY203074,CY203073,CY203068,CY203071,CY203070,CY203069,CY203072
1635	USA	Maryland	-76.6413	39.0458	Avian	2008-08-06	2008	8	6	H1N1	Influenza A virus (A/mallard/Maryland/08OS1343/2008(H1N1))	59/566	CY203083,CY203082,CY203081,CY203076,CY203079,CY203078,CY203077,CY203080
1636	USA	Maryland	-76.6413	39.0458	Avian	2008-08-06	2008	8	6	H1N1	Influenza A virus (A/mallard/Maryland/08OS1344/2008(H1N1))	59/566	CY203091,CY203090,CY203089,CY203084,CY203087,CY203086,CY203085,CY203088
1637	USA	Maryland	-76.6413	39.0458	Avian	2008-08-06	2008	8	6	H1N1	Influenza A virus (A/mallard/Maryland/08OS1346/2008(H1N1))	59/566	CY191330,CY191329,CY191328,CY191323,CY191326,CY191325,CY191324,CY191327
1638	USA	Maryland	-76.6413	39.0458	Avian	2008-08-06	2008	8	6	H1N1	Influenza A virus (A/mallard/Maryland/08OS1347/2008(H1N1))	59/566	CY190042,CY190041,CY190040,CY190035,CY190038,CY190037,CY190036,CY190039
1639	USA	Maryland	-76.6413	39.0458	Avian	2008-08-06	2008	8	6	H1N1	Influenza A virus (A/mallard/Maryland/08OS1348/2008(H1N1))	59/566	CY190050,CY190049,CY190048,CY190043,CY190046,CY190045,CY190044,CY190047
1640	USA	Maryland	-76.6413	39.0458	Avian	2008-08-06	2008	8	6	H1N1	Influenza A virus (A/mallard/Maryland/08OS1349/2008(H1N1))	59/566	CY190058,CY190057,CY190056,CY190051,CY190054,CY190053,CY190052,CY190055
1641	USA	Maryland	-76.6413	39.0458	Avian	2008-08-06	2008	8	6	H1N1	Influenza A virus (A/mallard/Maryland/08OS1350/2008(H1N1))	59/566	CY203099,CY203098,CY203097,CY203092,CY203095,CY203094,CY203093,CY203096
1642	USA	Maryland	-76.6413	39.0458	Avian	2008-08-06	2008	8	6	H1N1	Influenza A virus (A/mallard/Maryland/08OS1354/2008(H1N1))	59/566	CY203107,CY203106,CY203105,CY203100,CY203103,CY203102,CY203101,CY203104
1643	USA	Maryland	-76.6413	39.0458	Avian	2008-08-06	2008	8	6	H1N1	Influenza A virus (A/mallard/Maryland/08OS1355/2008(H1N1))	59/566	CY203115,CY203114,CY203113,CY203108,CY203111,CY203110,CY203109,CY203112
1644	USA	Maryland	-76.6413	39.0458	Avian	2008-08-06	2008	8	6	H1N1	Influenza A virus (A/mallard/Maryland/08OS1356/2008(H1N1))	59/566	CY190066,CY190065,CY190064,CY190059,CY190062,CY190061,CY190060,CY190063
1645	USA	Maryland	-76.6413	39.0458	Avian	2008-08-06	2008	8	6	H1N1	Influenza A virus (A/mallard/Maryland/08OS1359/2008(H1N1))	59/566	CY203123,CY203122,CY203121,CY203116,CY203119,CY203118,CY203117,CY203120
1646	USA	Maryland	-76.6413	39.0458	Avian	2008-08-06	2008	8	6	H1N1	Influenza A virus (A/mallard/Maryland/08OS1360/2008(H1N1))	59/566	CY190074,CY190073,CY190072,CY190067,CY190070,CY190069,CY190068,CY190071
1647	USA	Maryland	-76.6413	39.0458	Avian	2008-08-06	2008	8	6	H1N1	Influenza A virus (A/mallard/Maryland/08OS1363/2008(H1N1))	59/566	CY190082,CY190081,CY190080,CY190075,CY190078,CY190077,CY190076,CY190079
1648	USA	Maryland	-76.6413	39.0458	Avian	2008-08-06	2008	8	6	H1N1	Influenza A virus (A/mallard/Maryland/08OS1364/2008(H1N1))	59/566	CY203131,CY203130,CY203129,CY203124,CY203127,CY203126,CY203125,CY203128
1649	USA	Maryland	-76.6413	39.0458	Avian	2008-08-06	2008	8	6	H1N1	Influenza A virus (A/mallard/Maryland/08OS1365/2008(H1N1))	59/566	CY190090,CY190089,CY190088,CY190083,CY190086,CY190085,CY190084,CY190087
1650	USA	Maryland	-76.6413	39.0458	Avian	2008-08-06	2008	8	6	H1N1	Influenza A virus (A/mallard/Maryland/08OS1366/2008(H1N1))	60/566	CY190098,CY190097,CY190096,CY190091,CY190094,CY190093,CY190092,CY190095
1651	USA	Maryland	-76.6413	39.0458	Avian	2008-08-06	2008	8	6	H1N1	Influenza A virus (A/mallard/Maryland/08OS1367/2008(H1N1))	59/566	CY203139,CY203138,CY203137,CY203132,CY203135,CY203134,CY203133,CY203136
1652	USA	Maryland	-76.6413	39.0458	Avian	2008-08-06	2008	8	6	H1N1	Influenza A virus (A/mallard/Maryland/08OS1368/2008(H1N1))	59/566	CY203147,CY203146,CY203145,CY203140,CY203143,CY203142,CY203141,CY203144
1653	USA	Maryland	-76.6413	39.0458	Avian	2008-08-06	2008	8	6	H1N1	Influenza A virus (A/mallard/Maryland/08OS1369/2008(H1N1))	60/566	CY190114,CY190113,CY190112,CY190107,CY190110,CY190109,CY190108,CY190111
1654	USA	Maryland	-76.6413	39.0458	Avian	2008-08-06	2008	8	6	H1N1	Influenza A virus (A/mallard/Maryland/08OS1371/2008(H1N1))	59/566	CY190122,CY190121,CY190120,CY190115,CY190118,CY190117,CY190116,CY190119
1655	USA	Maryland	-76.6413	39.0458	Avian	2008-08-06	2008	8	6	H1N1	Influenza A virus (A/mallard/Maryland/08OS1372/2008(H1N1))	59/566	CY190130,CY190129,CY190128,CY190123,CY190126,CY190125,CY190124,CY190127
1656	USA	Maryland	-76.6413	39.0458	Avian	2008-08-06	2008	8	6	H1N1	Influenza A virus (A/mallard/Maryland/08OS1373/2008(H1N1))	59/566	CY190234,CY190233,CY190232,CY190227,CY190230,CY190229,CY190228,CY190231
1657	USA	Maryland	-76.6413	39.0458	Avian	2008-08-06	2008	8	6	H1N1	Influenza A virus (A/mallard/Maryland/08OS1374/2008(H1N1))	59/566	CY190266,CY190265,CY190264,CY190259,CY190262,CY190261,CY190260,CY190263
1658	USA	Maryland	-76.6413	39.0458	Avian	2008-08-06	2008	8	6	H1N1	Influenza A virus (A/mallard/Maryland/08OS1375/2008(H1N1))	59/566	CY203155,CY203154,CY203153,CY203148,CY203151,CY203150,CY203149,CY203152
1659	USA	Maryland	-76.6413	39.0458	Avian	2008-08-06	2008	8	6	H1N1	Influenza A virus (A/mallard/Maryland/08OS1376/2008(H1N1))	59/566	CY190290,CY190289,CY190288,CY190283,CY190286,CY190285,CY190284,CY190287
1660	USA	Maryland	-76.6413	39.0458	Avian	2008-08-06	2008	8	6	H1N1	Influenza A virus (A/mallard/Maryland/08OS1377/2008(H1N1))	60/566	CY190322,CY190321,CY190320,CY190315,CY190318,CY190317,CY190316,CY190319
1661	USA	Maryland	-76.6413	39.0458	Avian	2008-08-06	2008	8	6	H1N1	Influenza A virus (A/mallard/Maryland/08OS1378/2008(H1N1))	59/566	CY203163,CY203162,CY203161,CY203156,CY203159,CY203158,CY203157,CY203160
1662	USA	Maryland	-76.6413	39.0458	Avian	2008-08-27	2008	8	27	H1N1	Influenza A virus (A/mallard/Maryland/08OS1399/2008(H1N1))	60/566	CY203828,CY203827,CY203826,CY203821,CY203824,CY203823,CY203822,CY203825
1663	USA	Maryland	-76.6413	39.0458	Avian	2008-08-27	2008	8	27	H1N1	Influenza A virus (A/mallard/Maryland/08OS1416/2008(H1N1))	60/566	CY203852,CY203851,CY203850,CY203845,CY203848,CY203847,CY203846,CY203849
1664	USA	North Carolina	-79.0193	35.7596	Swine	2008-09-12	2008	9	12	H1N1	Influenza A virus (A/swine/North Carolina/02403/2008(H1N1))	73/566	CY158224,CY158223,CY158222,CY158217,CY158220,CY158219,CY158218,CY158221
1665	USA	North Carolina	-79.0193	35.7596	Swine	2008-09-16	2008	9	16	H1N1	Influenza A virus (A/swine/North Carolina/SG1307/2008(H1N1))	79/566	CY158944,CY158943,CY158942,CY158937,CY158940,CY158939,CY158938,CY158941,CY158192,CY158191,CY158190,CY158185,CY158188,CY158187,CY158186,CY158189
1666	USA	North Carolina	-79.0193	35.7596	Swine	2008-09-16	2008	9	16	H1N1	Influenza A virus (A/swine/North Carolina/SG1314/2008(H1N1))	73/566	CY158240,CY158239,CY158238,CY158233,CY158236,CY158235,CY158234,CY158237
1667	USA	North Carolina	-79.0193	35.7596	Swine	2008-09-26	2008	9	26	H1N1	Influenza A virus (A/swine/North Carolina/SG1313/2008(H1N1))	78/566	CY158232,CY158231,CY158230,CY158225,CY158228,CY158227,CY158226,CY158229
1668	USA	North Carolina	-79.0193	35.7596	Swine	2008-10-23	2008	10	23	H1N1	Influenza A virus (A/swine/North Carolina/SG1309/2008(H1N1))	73/566	CY158208,CY158207,CY158206,CY158201,CY158204,CY158203,CY158202,CY158205
1669	USA	North Carolina	-79.0193	35.7596	Swine	2008-11-11	2008	11	11	H1N1	Influenza A virus (A/swine/North Carolina/SG1310/2008(H1N1))	73/566	CY158216,CY158215,CY158214,CY158209,CY158212,CY158211,CY158210,CY158213
1670	USA	North Carolina	-79.0193	35.7596	Swine	2008-12-18	2008	12	18	H1N1	Influenza A virus (A/swine/North Carolina/3793/2008(H1N1))	76/566	JQ624664,JQ624665,JQ624666,JQ624667,JQ624668,JQ624669,JQ624670,JQ624671
1671	USA	Florida	-81.5158	27.6648	Human	2008-02-14	2008	2	14	H1N1	Influenza A virus (A/Florida/UR07-0022/2008(H1N1))	94/566	CY037686,CY037685,CY037684,CY037679,CY037682,CY037681,CY037680,CY037683
1672	USA	Florida	-81.5158	27.6648	Human	2008-02-15	2008	2	15	H1N1	Influenza A virus (A/Florida/UR07-0026/2008(H1N1))	94/566	CY038814,CY038813,CY038812,CY038807,CY038810,CY038809,CY038808,CY038811
1673	USA	Ohio	-82.9071	40.4173	Avian	2008-11-26	2008	11	26	H1N1	Influenza A virus (A/mallard/Ohio/4809-9/2008(H1N1))	61/566	KF424151,KF424152,KF424153,KF424154,KF424155,KF424156,KF424157,KF424158
1674	USA	Ohio	-82.9071	40.4173	Swine	2008-02-15	2008	2	15	H1N1	Influenza A virus (A/swine/Ohio/02026/2008(H1N1))	72/566	CY099166,CY099165,CY099164,CY099159,CY099162,CY099161,CY099160,CY099163
1675	USA	Kentucky	-84.27	37.8393	Human	2008-02-20	2008	2	20	H1N1	Influenza A virus (A/Kentucky/UR07-0061/2008(H1N1))	94/566	CY037702,CY037701,CY037700,CY037695,CY037698,CY037697,CY037696,CY037699
1676	USA	Kentucky	-84.27	37.8393	Swine	2008-04-02	2008	4	2	H1N1	Influenza A virus (A/swine/Kentucky/02116/2008(H1N1))	82/566	CY158176,CY158175,CY158174,CY158169,CY158172,CY158171,CY158170,CY158173
1677	USA	California	-85.2072	12.8654	Avian	2008-11-29	2008	11	29	H1N1	Influenza A virus (A/greater white-fronted goose/California/10936/2008(H1N1))	58/566	CY093980,CY093979,CY093978,CY093973,CY093976,CY093975,CY093974,CY093977
1678	Nicaragua	Managua	-86.2362	12.115	Human	2008-02-15	2008	2	15	H1N1	Influenza A virus (A/Managua/2512.01/2008(H1N1))	95/566	CY041217,CY041216,CY041215,CY041210,CY041213,CY041212,CY041211,CY041214
1679	Nicaragua	Managua	-86.2362	12.115	Human	2008-06-08	2008	6	8	H1N1	Influenza A virus (A/Managua/1038.01/2008(H1N1))	96/566	CY040193,CY040192,CY040191,CY040186,CY040189,CY040188,CY040187,CY040190
1680	Nicaragua	Managua	-86.2362	12.115	Human	2008-06-08	2008	6	8	H1N1	Influenza A virus (A/Managua/1225.02/2008(H1N1))	96/566	CY041225,CY041224,CY041223,CY041218,CY041221,CY041220,CY041219,CY041222
1681	Nicaragua	Managua	-86.2362	12.115	Human	2008-06-08	2008	6	8	H1N1	Influenza A virus (A/Managua/521.01/2008(H1N1))	95/566	CY039134,CY039133,CY039132,CY039127,CY039130,CY039129,CY039128,CY039131
1682	Nicaragua	Managua	-86.2362	12.115	Human	2008-06-09	2008	6	9	H1N1	Influenza A virus (A/Managua/3029.01/2008(H1N1))	96/566	CY039126,CY039125,CY039124,CY039119,CY039122,CY039121,CY039120,CY039123
1683	Nicaragua	Managua	-86.2362	12.115	Human	2008-06-09	2008	6	9	H1N1	Influenza A virus (A/Managua/3180.01/2008(H1N1))	95/566	CY040169,CY040168,CY040167,CY040162,CY040165,CY040164,CY040163,CY040166
1684	Nicaragua	Managua	-86.2362	12.115	Human	2008-06-09	2008	6	9	H1N1	Influenza A virus (A/Managua/4032.01/2008(H1N1))	94/566	CY038542,CY038541,CY038540,CY038535,CY038538,CY038537,CY038536,CY038539
1685	Nicaragua	Managua	-86.2362	12.115	Human	2008-06-09	2008	6	9	H1N1	Influenza A virus (A/Managua/4341.01/2008(H1N1))	94/566	CY040185,CY040184,CY040183,CY040178,CY040181,CY040180,CY040179,CY040182
1686	Nicaragua	Managua	-86.2362	12.115	Human	2008-06-10	2008	6	10	H1N1	Influenza A virus (A/Managua/2055.01/2008(H1N1))	94/566	CY040233,CY040232,CY040231,CY040226,CY040229,CY040228,CY040227,CY040230
1687	Nicaragua	Managua	-86.2362	12.115	Human	2008-06-11	2008	6	11	H1N1	Influenza A virus (A/Managua/4070.01/2008(H1N1))	94/566	CY044412,CY044411,CY044410,CY044405,CY044408,CY044407,CY044406,CY044409
1688	Nicaragua	Managua	-86.2362	12.115	Human	2008-06-20	2008	6	20	H1N1	Influenza A virus (A/Managua/4017.02/2008(H1N1))	94/566	CY044428,CY044427,CY044426,CY044421,CY044424,CY044423,CY044422,CY044425
1689	Nicaragua	Managua	-86.2362	12.115	Human	2008-06-24	2008	6	24	H1N1	Influenza A virus (A/Managua/3027.01/2008(H1N1))	94/566	CY039478,CY039477,CY039476,CY039471,CY039474,CY039473,CY039472,CY039475
1690	Nicaragua	Managua	-86.2362	12.115	Human	2008-06-25	2008	6	25	H1N1	Influenza A virus (A/Managua/4086.02/2008(H1N1))	95/566	CY039486,CY039485,CY039484,CY039479,CY039482,CY039481,CY039480,CY039483
1691	Nicaragua	Managua	-86.2362	12.115	Human	2008-06-26	2008	6	26	H1N1	Influenza A virus (A/Managua/107.01/2008(H1N1))	94/566	CY038926,CY038925,CY038924,CY038919,CY038922,CY038921,CY038920,CY038923
1692	Nicaragua	Managua	-86.2362	12.115	Human	2008-06-27	2008	6	27	H1N1	Influenza A virus (A/Managua/3570.01/2008(H1N1))	95/566	CY040297,CY040296,CY040295,CY040290,CY040293,CY040292,CY040291,CY040294
1693	Nicaragua	Managua	-86.2362	12.115	Human	2008-07-01	2008	7	1	H1N1	Influenza A virus (A/Managua/954.02/2008(H1N1))	94/566	CY043791,CY043790,CY043789,CY043784,CY043787,CY043786,CY043785,CY043788
1694	Nicaragua	Managua	-86.2362	12.115	Human	2008-07-25	2008	7	25	H1N1	Influenza A virus (A/Managua/5214.01/2008(H1N1))	95/566	CY039462,CY039461,CY039460,CY039455,CY039458,CY039457,CY039456,CY039459
1695	Nicaragua	Managua	-86.2362	12.115	Human	2008-08-07	2008	8	7	H1N1	Influenza A virus (A/Managua/3153.01/2008(H1N1))	94/566	CY040257,CY040256,CY040255,CY040250,CY040253,CY040252,CY040251,CY040254
1696	Nicaragua	Managua	-86.2362	12.115	Human	2008-08-07	2008	8	7	H1N1	Influenza A virus (A/Managua/5007.01/2008(H1N1))	94/566	CY043807,CY043806,CY043805,CY043800,CY043803,CY043802,CY043801,CY043804
1697	Nicaragua	Managua	-86.2362	12.115	Human	2008-08-16	2008	8	16	H1N1	Influenza A virus (A/Managua/3759.02/2008(H1N1))	94/566	CY040265,CY040264,CY040263,CY040258,CY040261,CY040260,CY040259,CY040262
1698	Nicaragua	Managua	-86.2362	12.115	Human	2008-08-27	2008	8	27	H1N1	Influenza A virus (A/Managua/1409.01/2008(H1N1))	95/566	CY039142,CY039141,CY039140,CY039135,CY039138,CY039137,CY039136,CY039139
1699	Nicaragua	Managua	-86.2362	12.115	Human	2008-08-28	2008	8	28	H1N1	Influenza A virus (A/Managua/496.01/2008(H1N1))	95/566	CY044420,CY044419,CY044418,CY044413,CY044416,CY044415,CY044414,CY044417
1700	Nicaragua	Managua	-86.2362	12.115	Human	2008-10-06	2008	10	6	H1N1	Influenza A virus (A/Managua/4924.01/2008(H1N1))	96/566	CY040281,CY040280,CY040279,CY040274,CY040277,CY040276,CY040275,CY040278
1701	Nicaragua	Managua	-86.2362	12.115	Human	2008-10-11	2008	10	11	H1N1	Influenza A virus (A/Managua/3418.01/2008(H1N1))	93/566	CY043743,CY043742,CY043741,CY043736,CY043739,CY043738,CY043737,CY043740
1702	Nicaragua	Managua	-86.2362	12.115	Human	2008-10-20	2008	10	20	H1N1	Influenza A virus (A/Managua/1985.01/2008(H1N1))	95/566	CY045867,CY045866,CY045865,CY045860,CY045863,CY045862,CY045861,CY045864
1703	Nicaragua	Managua	-86.2362	12.115	Human	2008-10-25	2008	10	25	H1N1	Influenza A virus (A/Managua/4315.04/2008(H1N1))	94/566	CY039454,CY039453,CY039452,CY039447,CY039450,CY039449,CY039448,CY039451
1704	Nicaragua	Managua	-86.2362	12.115	Human	2008-10-30	2008	10	30	H1N1	Influenza A virus (A/Managua/309.01/2008(H1N1))	93/566	CY040273,CY040272,CY040271,CY040266,CY040269,CY040268,CY040267,CY040270
1705	Nicaragua	Managua	-86.2362	12.115	Human	2008-11-01	2008	11	1	H1N1	Influenza A virus (A/Managua/254.01/2008(H1N1))	93/566	CY039150,CY039149,CY039148,CY039143,CY039146,CY039145,CY039144,CY039147
1706	Nicaragua	Managua	-86.2362	12.115	Human	2008-11-03	2008	11	3	H1N1	Influenza A virus (A/Managua/4537.03/2008(H1N1))	92/566	CY038934,CY038933,CY038932,CY038927,CY038930,CY038929,CY038928,CY038931
1707	Nicaragua	Managua	-86.2362	12.115	Human	2008-11-04	2008	11	4	H1N1	Influenza A virus (A/Managua/5380.01/2008(H1N1))	94/566	CY039158,CY039157,CY039156,CY039151,CY039154,CY039153,CY039152,CY039155
1708	Nicaragua	Managua	-86.2362	12.115	Human	2008-11-06	2008	11	6	H1N1	Influenza A virus (A/Managua/4412.01/2008(H1N1))	94/566	CY040289,CY040288,CY040287,CY040282,CY040285,CY040284,CY040283,CY040286
1709	Nicaragua	Managua	-86.2362	12.115	Human	2008-11-18	2008	11	18	H1N1	Influenza A virus (A/Managua/4444.01/2008(H1N1))	93/566	CY043799,CY043798,CY043797,CY043792,CY043795,CY043794,CY043793,CY043796
1710	USA	Illinois	-89.3985	40.6331	Swine	2008-01-16	2008	1	16	H1N1	Influenza A virus (A/swine/Illinois/01981/2008(H1N1))	68/566	CY099270,CY099269,CY099268,CY099263,CY099266,CY099265,CY099264,CY099267
1711	USA	Illinois	-89.3985	40.6331	Swine	2008-03-12	2008	3	12	H1N1	Influenza A virus (A/swine/Illinois/02064/2008(H1N1))	73/566	CY099102,CY099101,CY099100,CY099095,CY099098,CY099097,CY099096,CY099099
1712	USA	Illinois	-89.3985	40.6331	Swine	2008-05-01	2008	5	1	H1N1	Influenza A virus (A/swine/Illinois/02166/2008(H1N1))	72/566	CY158952,CY158951,CY158950,CY158945,CY158948,CY158947,CY158946,CY158949,CY158248,CY158247,CY158246,CY158241,CY158244,CY158243,CY158242,CY158245
1713	USA	Illinois	-89.3985	40.6331	Swine	2008-07-16	2008	7	16	H1N1	Influenza A virus (A/swine/Illinois/02238/2008(H1N1))	73/568	CY099076,CY099075,CY099074,CY099069,CY099072,CY099071,CY099070,CY099073
1714	USA	Illinois	-89.3985	40.6331	Swine	2008-07-16	2008	7	16	H1N1	Influenza A virus (A/swine/Illinois/02251/2008(H1N1))	72/568	CY099262,CY099261,CY099260,CY099255,CY099258,CY099257,CY099256,CY099259
1715	USA	Illinois	-89.3985	40.6331	Swine	2008-10-17	2008	10	17	H1N1	Influenza A virus (A/swine/Illinois/02385/2008(H1N1))	72/568	CY099286,CY099285,CY099284,CY099279,CY099282,CY099281,CY099280,CY099283
1716	USA	Minnesota	-94.6859	46.7296	Avian	2008-07-29	2008	7	29	H1N1	Influenza A virus (A/mallard/Minnesota/Sg-00620/2008(H1N1))	63/566	CY140052,CY140051,CY140050,CY140045,CY140048,CY140047,CY140046,CY140049
1717	USA	Minnesota	-94.6859	46.7296	Avian	2008-07-29	2008	7	29	H1N1	Influenza A virus (A/mallard/Minnesota/Sg-00627/2008(H1N1))	64/566	KF424055,KF424056,KF424057,KF424058,KF424059,KF424060,KF424061,KF424062
1718	USA	Minnesota	-94.6859	46.7296	Avian	2008-07-29	2008	7	29	H1N1	Influenza A virus (A/mallard/Minnesota/Sg-00628/2008(H1N1))	63/566	KF424135,KF424136,KF424137,KF424138,KF424139,KF424140,KF424141,KF424142
1719	USA	Minnesota	-94.6859	46.7296	Avian	2008-07-29	2008	7	29	H1N1	Influenza A virus (A/mallard/Minnesota/Sg-0617/2008(H1N1))	63/566	CY140284,CY140283,CY140282,CY140277,CY140280,CY140279,CY140278,CY140281
1720	USA	Minnesota	-94.6859	46.7296	Avian	2008-07-31	2008	7	31	H1N1	Influenza A virus (A/northern shoveler/Minnesota/Sg-00651/2008(H1N1))	64/566	KF424031,KF424032,KF424033,KF424034,KF424035,KF424036,KF424037,KF424038
1721	USA	Minnesota	-94.6859	46.7296	Avian	2008-07-31	2008	7	31	H1N1	Influenza A virus (A/northern shoveler/Minnesota/Sg-00655/2008(H1N1))	64/566	KF424247,KF424248,KF424249,KF424250,KF424251,KF424252,KF424253,KF424254
1722	USA	Minnesota	-94.6859	46.7296	Swine	2008-02-28	2008	2	28	H1N1	Influenza A virus (A/swine/Minnesota/02053/2008(H1N1))	74/566	CY099126,CY099125,CY099124,CY099119,CY099122,CY099121,CY099120,CY099123
1723	USA	Minnesota	-94.6859	46.7296	Swine	2008-04-17	2008	4	17	H1N1	Influenza A virus (A/swine/Minnesota/SG1317/2008(H1N1))	75/566	CY158256,CY158255,CY158254,CY158249,CY158252,CY158251,CY158250,CY158253
1724	USA	Minnesota	-94.6859	46.7296	Swine	2008-12-08	2008	12	8	H1N1	Influenza A virus (A/swine/Minnesota/02475/2008(H1N1))	73/566	CY099246,CY099245,CY099244,CY099239,CY099242,CY099241,CY099240,CY099243
1725	Thailand	Ratchaburi	99.8134	13.5283	Swine	2008-01-01	2008	1	NA	H1N1	Influenza A virus (A/swine/Ratchaburi/NIAH101942/2008(H1N1))	72/566	AB514933,AB514934,AB514935,AB514936,AB514939,AB514941,AB514942,AB514943
1726	Thailand	Bangkok	100.502	13.7563	Human	2009-07-30	2009	7	30	H1N1	Influenza A virus (A/Bangkok/SIMI501/2009(H1N1))	83/566	KM013747,KM013736,KM013758,KM013725,KM013769,KM013714,KM013791,KM013780
1727	Thailand	Bangkok	100.502	13.7563	Human	2009-07-30	2009	7	30	H1N1	Influenza A virus (A/Bangkok/SIMI507/2009(H1N1))	83/566	KM013753,KM013742,KM013764,KM013731,KM013775,KM013720,KM013797,KM013786
1728	Thailand	Nonthaburi	100.522	13.8591	Human	2009-05-01	2009	5	NA	H1N1	Influenza A virus (A/Nonthaburi/102/2009(H1N1))	81/566	CY040039,CY040040,CY040041,CY039986,CY039987,CY039988,CY039989,CY039990
1729	Thailand	Saraburi	100.91	14.5289	Swine	2009-01-01	2009	1	NA	H1N1	Influenza A virus (A/swine/Saraburi/NIAH100761-22/2009(H1N1))	71/566	AB620160,AB620161,AB620162,AB620163,AB620164,AB620165,AB620166,AB620167
1730	Thailand	Saraburi	100.91	14.5289	Swine	2009-11-01	2009	11	NA	H1N1	Influenza A virus (A/swine/Saraburi/NIAH116625-11/2009(H1N1))	71/566	AB620172,AB620173,AB620174,AB620175,AB620176,AB620177,AB620178,AB620179
1731	Thailand	Saraburi	100.91	14.5289	Swine	2009-11-01	2009	11	NA	H1N1	Influenza A virus (A/swine/Saraburi/NIAH116627-24/2009(H1N1))	82/566	AB620204,AB620205,AB620206,AB620207,AB620208,AB620209,AB620210,AB620211
1732	Thailand	Thailand	100.993	15.87	Human	2009-01-16	2009	1	16	H1N1	Influenza A virus (A/Thailand/SP08195/2009(H1N1))	95/566	KP637635,KP637636,KP637637,KP637638,KP637639,KP637640,KP637641,KP637642
1733	Thailand	Thailand	100.993	15.87	Human	2009-01-29	2009	1	29	H1N1	Influenza A virus (A/Thailand/SS07168/2009(H1N1))	95/566	KP637779,KP637780,KP637781,KP637782,KP637783,KP637784,KP637785,KP637786
1734	Thailand	Thailand	100.993	15.87	Human	2009-02-11	2009	2	11	H1N1	Influenza A virus (A/Thailand/SN08205/2009(H1N1))	96/566	KP637515,KP637516,KP637517,KP637518,KP637519,KP637520,KP637521,KP637522
1735	Thailand	Thailand	100.993	15.87	Human	2009-02-16	2009	2	16	H1N1	Influenza A virus (A/Thailand/SP08207/2009(H1N1))	97/566	KP637643,KP637644,KP637645,KP637646,KP637647,KP637648,KP637649,KP637650
1736	Thailand	Thailand	100.993	15.87	Human	2009-05-06	2009	5	6	H1N1	Influenza A virus (A/Thailand/104/2009(H1N1))	81/566	GQ205443,GQ259597,GQ169383,GQ169382,GQ169385,GQ169381,GQ169384,GQ229379
1737	Thailand	Thailand	100.993	15.87	Human	2009-06-13	2009	6	13	H1N1	Influenza A virus (A/Thailand/CU-B5/2009(H1N1))	84/566	GQ866948,GQ866949,GQ866950,GQ866951,GQ866952,GQ866953,GQ866954,GQ866955
1738	Thailand	Thailand	100.993	15.87	Human	2009-06-16	2009	6	16	H1N1	Influenza A virus (A/Thailand/CU-B42/2009(H1N1))	95/566	GQ902798,GQ902799,GQ902800,GQ902801,GQ902802,GQ902803,GQ902804,GQ902805
1739	Thailand	Thailand	100.993	15.87	Human	2009-06-17	2009	6	17	H1N1	Influenza A virus (A/Thailand/CU-H9/2009(H1N1))	85/566	GQ866956,GQ866957,GQ866958,GQ866959,GQ866960,GQ866961,GQ866962,GQ866963
1740	Thailand	Thailand	100.993	15.87	Human	2009-06-18	2009	6	18	H1N1	Influenza A virus (A/Thailand/CU-H17/2009(H1N1))	97/566	GQ902830,GQ902831,GQ902832,GQ902833,GQ902834,GQ902835,GQ902836,GQ902837
1741	Thailand	Thailand	100.993	15.87	Human	2009-06-22	2009	6	22	H1N1	Influenza A virus (A/Thailand/CU-B97/2009(H1N1))	97/566	GU271947,GU271948,GU271949,GU271950,GU271951,GU271952,GU271953,GU271954
1742	Thailand	Thailand	100.993	15.87	Human	2009-07-01	2009	7	1	H1N1	Influenza A virus (A/Thailand/SN08270/2009(H1N1))	84/566	KP637523,KP637524,KP637525,KP637526,KP637527,KP637528,KP637529,KP637530
1743	Thailand	Thailand	100.993	15.87	Human	2009-07-02	2009	7	2	H1N1	Influenza A virus (A/Thailand/CU-B267/2009(H1N1))	96/566	GU271955,GU271956,GU271957,GU271958,GU271959,GU271960,GU271961,GU271962
1744	Thailand	Thailand	100.993	15.87	Human	2009-07-02	2009	7	2	H1N1	Influenza A virus (A/Thailand/SS08191/2009(H1N1))	96/566	KP637787,KP637788,KP637789,KP637790,KP637791,KP637792,KP637793,KP637794
1745	Thailand	Thailand	100.993	15.87	Human	2009-07-09	2009	7	9	H1N1	Influenza A virus (A/Thailand/SR08021/2009(H1N1))	84/566	KP637715,KP637716,KP637717,KP637718,KP637719,KP637720,KP637721,KP637722
1746	Thailand	Thailand	100.993	15.87	Human	2009-07-09	2009	7	9	H1N1	Influenza A virus (A/Thailand/SS08193/2009(H1N1))	84/566	KP637795,KP637796,KP637797,KP637798,KP637799,KP637800,KP637801,KP637802
1747	Thailand	Thailand	100.993	15.87	Human	2009-07-10	2009	7	10	H1N1	Influenza A virus (A/Thailand/CU-B589/2009(H1N1))	95/566	GU183796,GU183797,GU183798,GU183799,GU183800,GU183801,GU183802,GU183803
1748	Thailand	Thailand	100.993	15.87	Human	2009-07-12	2009	7	12	H1N1	Influenza A virus (A/Thailand/CU-B685/2009(H1N1))	95/566	GU183804,GU183805,GU183806,GU183807,GU183808,GU183809,GU183810,GU183811
1749	Thailand	Thailand	100.993	15.87	Human	2009-07-13	2009	7	13	H1N1	Influenza A virus (A/Thailand/SP08279/2009(H1N1))	85/566	KP637651,KP637652,KP637653,KP637654,KP637655,KP637656,KP637657,KP637658
1750	Thailand	Thailand	100.993	15.87	Human	2009-07-16	2009	7	16	H1N1	Influenza A virus (A/Thailand/CU-H223/2009(H1N1))	96/566	GU183812,GU183813,GU183814,GU183815,GU183816,GU183817,GU183818,GU183819
1751	Thailand	Thailand	100.993	15.87	Human	2009-07-20	2009	7	20	H1N1	Influenza A virus (A/Thailand/MR08208/2009(H1N1))	84/566	KP637395,KP637396,KP637397,KP637398,KP637399,KP637400,KP637401,KP637402
1752	Thailand	Thailand	100.993	15.87	Human	2009-07-24	2009	7	24	H1N1	Influenza A virus (A/Thailand/PY08016/2009(H1N1))	85/566	KP637451,KP637452,KP637453,KP637454,KP637455,KP637456,KP637457,KP637458
1753	Thailand	Thailand	100.993	15.87	Human	2009-07-24	2009	7	24	H1N1	Influenza A virus (A/Thailand/SP08294/2009(H1N1))	84/566	KP637659,KP637660,KP637661,KP637662,KP637663,KP637664,KP637665,KP637666
1754	Thailand	Thailand	100.993	15.87	Human	2009-07-29	2009	7	29	H1N1	Influenza A virus (A/Thailand/SN08294/2009(H1N1))	95/566	KP637531,KP637532,KP637533,KP637534,KP637535,KP637536,KP637537,KP637538
1755	Thailand	Thailand	100.993	15.87	Human	2009-07-30	2009	7	30	H1N1	Influenza A virus (A/Thailand/KS08277/2009(H1N1))	84/566	KP637323,KP637324,KP637325,KP637326,KP637327,KP637328,KP637329,KP637330
1756	Thailand	Thailand	100.993	15.87	Human	2009-08-14	2009	8	14	H1N1	Influenza A virus (A/Thailand/IY07083/2009(H1N1))	84/566	KP637827,KP637828,KP637829,KP637830,KP637831,KP637832,KP637833,KP637834
1757	Thailand	Thailand	100.993	15.87	Human	2009-08-29	2009	8	29	H1N1	Influenza A virus (A/Thailand/IY07086/2009(H1N1))	85/566	KP637843,KP637844,KP637845,KP637846,KP637847,KP637848,KP637849,KP637850
1758	Thailand	Thailand	100.993	15.87	Human	2009-09-02	2009	9	2	H1N1	Influenza A virus (A/Thailand/CU-H565/2009(H1N1))	97/566	GU271963,GU271964,GU271965,GU271966,GU271967,GU271968,GU271969,GU271970
1759	Thailand	Thailand	100.993	15.87	Human	2009-09-18	2009	9	18	H1N1	Influenza A virus (A/Thailand/SN08312/2009(H1N1))	83/566	KP637539,KP637540,KP637541,KP637542,KP637543,KP637544,KP637545,KP637546
1760	Thailand	Thailand	100.993	15.87	Human	2009-10-09	2009	10	9	H1N1	Influenza A virus (A/Thailand/PY08063/2009(H1N1))	85/566	KP637459,KP637460,KP637461,KP637462,KP637463,KP637464,KP637465,KP637466
1761	Thailand	Thailand	100.993	15.87	Human	2009-10-12	2009	10	12	H1N1	Influenza A virus (A/Thailand/IY07093/2009(H1N1))	83/566	KP637275,KP637276,KP637277,KP637278,KP637279,KP637280,KP637281,KP637282
1762	Thailand	Thailand	100.993	15.87	Human	2009-11-16	2009	11	16	H1N1	Influenza A virus (A/Thailand/MR08303/2009(H1N1))	81/566	KP637403,KP637404,KP637405,KP637406,KP637407,KP637408,KP637409,KP637410
1763	Thailand	Thailand	100.993	15.87	Human	2009-11-17	2009	11	17	H1N1	Influenza A virus (A/Thailand/SS08207/2009(H1N1))	84/566	KP637803,KP637804,KP637805,KP637806,KP637807,KP637808,KP637809,KP637810
1764	Thailand	Thailand	100.993	15.87	Swine	2009-01-15	2009	1	15	H1N1	Influenza A virus (A/swine/Thailand/CB001/2009(H1N1))	81/566	KC859227,KC859228,KC859229,KC859230,KC859231,KC859232,KC859233,KC859234
1765	Thailand	Thailand	100.993	15.87	Swine	2009-08-15	2009	8	15	H1N1	Influenza A virus (A/swine/Thailand/NS393/2009(H1N1))	85/566	KC833438,KC833439,KC833440,KC833441,KC833442,KC833443,KC833444,KC833445
1766	Thailand	Thailand	100.993	15.87	Swine	2009-09-04	2009	9	4	H1N1	Influenza A virus (A/swine/Thailand/UD400/2009(H1N1))	86/566	KC833446,KC833447,KC833448,KC833449,KC833450,KC833451,KC833452,KC833453
1767	Thailand	Thailand	100.993	15.87	Swine	2009-09-04	2009	9	4	H1N1	Influenza A virus (A/swine/Thailand/UD401/2009(H1N1))	85/566	KC859187,KC859188,KC859189,KC859190,KC859191,KC859192,KC859193,KC859194
1768	Thailand	Thailand	100.993	15.87	Swine	2009-09-04	2009	9	4	H1N1	Influenza A virus (A/swine/Thailand/UD402/2009(H1N1))	85/566	KC859195,KC859196,KC859197,KC859198,KC859199,KC859200,KC859201,KC859202
1769	Malaysia	Malaysia	101.976	4.21048	Human	2009-01-06	2009	1	6	H1N1	Influenza A virus (A/Malaysia/2143035/2009(H1N1))	96/566	CY119305,CY119304,CY119303,CY119298,CY119301,CY119300,CY119299,CY119302
1770	Malaysia	Malaysia	101.976	4.21048	Human	2009-01-25	2009	1	25	H1N1	Influenza A virus (A/Malaysia/2155235/2009(H1N1))	96/566	CY118198,CY118197,CY118196,CY118191,CY118194,CY118193,CY118192,CY118195
1771	Malaysia	Malaysia	101.976	4.21048	Human	2009-02-17	2009	2	17	H1N1	Influenza A virus (A/Malaysia/2156486/2009(H1N1))	95/566	CY119329,CY119328,CY119327,CY119322,CY119325,CY119324,CY119323,CY119326
1772	Malaysia	Malaysia	101.976	4.21048	Human	2009-05-15	2009	5	15	H1N1	Influenza A virus (A/Malaysia/820/2009(H1N1))	85/566	CY048922,CY048923,CY048924,CY048925,CY048926,CY048927,CY048928,CY048929
1773	Malaysia	Malaysia	101.976	4.21048	Human	2009-05-16	2009	5	16	H1N1	Influenza A virus (A/Malaysia/854/2009(H1N1))	84/566	CY048930,CY048931,CY048932,CY048933,CY048934,CY048935,CY048936,CY048937
1774	Malaysia	Malaysia	101.976	4.21048	Human	2009-07-21	2009	7	21	H1N1	Influenza A virus (A/Malaysia/5259/2009(H1N1))	83/566	CY055284,CY055285,CY055286,CY055287,CY055288,CY055289,CY055290,CY055291
1775	Malaysia	Malaysia	101.976	4.21048	Human	2009-07-23	2009	7	23	H1N1	Influenza A virus (A/Malaysia/2050837/2009(H1N1))	83/566	CY119361,CY119360,CY119359,CY119354,CY119357,CY119356,CY119355,CY119358
1776	Malaysia	Malaysia	101.976	4.21048	Human	2009-07-28	2009	7	28	H1N1	Influenza A virus (A/Malaysia/2072040/2009(H1N1))	83/566	CY119537,CY119536,CY119535,CY119530,CY119533,CY119532,CY119531,CY119534
1777	Malaysia	Malaysia	101.976	4.21048	Human	2009-07-31	2009	7	31	H1N1	Influenza A virus (A/Malaysia/2068631/2009(H1N1))	83/566	CY119369,CY119368,CY119367,CY119362,CY119365,CY119364,CY119363,CY119366
1778	Malaysia	Malaysia	101.976	4.21048	Human	2009-08-02	2009	8	2	H1N1	Influenza A virus (A/Malaysia/2076204/2009(H1N1))	84/566	CY119377,CY119376,CY119375,CY119370,CY119373,CY119372,CY119371,CY119374
1779	Malaysia	Malaysia	101.976	4.21048	Human	2009-08-02	2009	8	2	H1N1	Influenza A virus (A/Malaysia/2076212/2009(H1N1))	83/566	CY118207,CY118205,CY118204,CY118199,CY118202,CY118201,CY118200,CY118203
1780	Malaysia	Malaysia	101.976	4.21048	Human	2009-08-03	2009	8	3	H1N1	Influenza A virus (A/Malaysia/2076039/2009(H1N1))	83/566	CY119385,CY119384,CY119383,CY119378,CY119381,CY119380,CY119379,CY119382
1781	Malaysia	Malaysia	101.976	4.21048	Human	2009-08-03	2009	8	3	H1N1	Influenza A virus (A/Malaysia/2077462/2009(H1N1))	84/566	CY119393,CY119392,CY119391,CY119386,CY119389,CY119388,CY119387,CY119390
1782	Malaysia	Malaysia	101.976	4.21048	Human	2009-08-04	2009	8	4	H1N1	Influenza A virus (A/Malaysia/2076756/2009(H1N1))	83/566	CY119529,CY119528,CY119527,CY119522,CY119525,CY119524,CY119523,CY119526
1783	Malaysia	Malaysia	101.976	4.21048	Human	2009-08-05	2009	8	5	H1N1	Influenza A virus (A/Malaysia/2082543/2009(H1N1))	83/566	CY119401,CY119400,CY119399,CY119394,CY119397,CY119396,CY119395,CY119398
1784	Malaysia	Malaysia	101.976	4.21048	Human	2009-08-07	2009	8	7	H1N1	Influenza A virus (A/Malaysia/2086505/2009(H1N1))	83/566	CY119409,CY119408,CY119407,CY119402,CY119405,CY119404,CY119403,CY119406
1785	Malaysia	Malaysia	101.976	4.21048	Human	2009-08-09	2009	8	9	H1N1	Influenza A virus (A/Malaysia/2089841/2009(H1N1))	83/566	CY119417,CY119416,CY119415,CY119410,CY119413,CY119412,CY119411,CY119414
1786	Malaysia	Malaysia	101.976	4.21048	Human	2009-08-09	2009	8	9	H1N1	Influenza A virus (A/Malaysia/2089888/2009(H1N1))	83/566	CY119425,CY119424,CY119423,CY119418,CY119421,CY119420,CY119419,CY119422
1787	Malaysia	Malaysia	101.976	4.21048	Human	2009-08-10	2009	8	10	H1N1	Influenza A virus (A/Malaysia/2098001/2009(H1N1))	83/566	CY119433,CY119432,CY119431,CY119426,CY119429,CY119428,CY119427,CY119430
1788	Malaysia	Malaysia	101.976	4.21048	Human	2009-08-10	2009	8	10	H1N1	Influenza A virus (A/Malaysia/2098044/2009(H1N1))	83/566	CY119441,CY119440,CY119439,CY119434,CY119437,CY119436,CY119435,CY119438
1789	Malaysia	Malaysia	101.976	4.21048	Human	2009-08-10	2009	8	10	H1N1	Influenza A virus (A/Malaysia/2098053/2009(H1N1))	83/566	CY119449,CY119448,CY119447,CY119442,CY119445,CY119444,CY119443,CY119446
1790	Malaysia	Malaysia	101.976	4.21048	Human	2009-08-11	2009	8	11	H1N1	Influenza A virus (A/Malaysia/2097717/2009(H1N1))	83/566	CY119457,CY119456,CY119455,CY119450,CY119453,CY119452,CY119451,CY119454
1791	Malaysia	Malaysia	101.976	4.21048	Human	2009-08-11	2009	8	11	H1N1	Influenza A virus (A/Malaysia/2098038/2009(H1N1))	83/566	CY118227,CY118226,CY118225,CY118219,CY118222,CY118221,CY118220,CY118224
1792	Malaysia	Malaysia	101.976	4.21048	Human	2009-08-14	2009	8	14	H1N1	Influenza A virus (A/Malaysia/10226/2009(H1N1))	83/566	CY055268,CY055269,CY055270,CY055271,CY055272,CY055273,CY055274,CY055275
1793	Malaysia	Malaysia	101.976	4.21048	Human	2009-08-20	2009	8	20	H1N1	Influenza A virus (A/Malaysia/12617/2009(H1N1))	83/566	CY055276,CY055277,CY055278,CY055279,CY055280,CY055281,CY055282,CY055283
1794	Malaysia	Malaysia	101.976	4.21048	Human	2009-08-24	2009	8	24	H1N1	Influenza A virus (A/Malaysia/2126061/2009(H1N1))	83/566	CY119465,CY119464,CY119463,CY119458,CY119461,CY119460,CY119459,CY119462
1795	Malaysia	Malaysia	101.976	4.21048	Human	2009-08-24	2009	8	24	H1N1	Influenza A virus (A/Malaysia/2126082/2009(H1N1))	83/566	CY119545,CY119544,CY119543,CY119538,CY119541,CY119540,CY119539,CY119542
1796	Malaysia	Malaysia	101.976	4.21048	Human	2009-08-27	2009	8	27	H1N1	Influenza A virus (A/Malaysia/2135565/2009(H1N1))	83/566	CY119473,CY119472,CY119471,CY119466,CY119469,CY119468,CY119467,CY119470
1797	Malaysia	Malaysia	101.976	4.21048	Human	2009-08-29	2009	8	29	H1N1	Influenza A virus (A/Malaysia/2139971/2009(H1N1))	84/566	CY119481,CY119480,CY119479,CY119474,CY119477,CY119476,CY119475,CY119478
1798	Malaysia	Malaysia	101.976	4.21048	Human	2009-09-01	2009	9	1	H1N1	Influenza A virus (A/Malaysia/2142295/2009(H1N1))	83/566	CY119337,CY119336,CY119335,CY119330,CY119333,CY119332,CY119331,CY119334
1799	Malaysia	Malaysia	101.976	4.21048	Human	2009-09-01	2009	9	1	H1N1	Influenza A virus (A/Malaysia/2142299/2009(H1N1))	83/566	CY119345,CY119344,CY119343,CY119338,CY119341,CY119340,CY119339,CY119342
1800	Malaysia	Malaysia	101.976	4.21048	Human	2009-09-01	2009	9	1	H1N1	Influenza A virus (A/Malaysia/2143696/2009(H1N1))	83/566	CY119353,CY119352,CY119351,CY119346,CY119349,CY119348,CY119347,CY119350
1801	Malaysia	Malaysia	101.976	4.21048	Human	2009-09-07	2009	9	7	H1N1	Influenza A virus (A/Malaysia/2156796/2009(H1N1))	83/566	CY119489,CY119488,CY119487,CY119482,CY119485,CY119484,CY119483,CY119486
1802	Malaysia	Malaysia	101.976	4.21048	Human	2009-09-10	2009	9	10	H1N1	Influenza A virus (A/Malaysia/2089302/2009(H1N1))	94/566	CY118265,CY118264,CY118263,CY118255,CY118260,CY118258,CY118259,CY118256,CY118257,CY118262
1803	Malaysia	Malaysia	101.976	4.21048	Human	2009-09-10	2009	9	10	H1N1	Influenza A virus (A/Malaysia/2097960/2009(H1N1))	83/566	CY119521,CY119520,CY119519,CY119514,CY119517,CY119516,CY119515,CY119518
1804	Malaysia	Malaysia	101.976	4.21048	Human	2009-09-15	2009	9	15	H1N1	Influenza A virus (A/Malaysia/2173411/2009(H1N1))	82/566	CY119497,CY119496,CY119495,CY119490,CY119493,CY119492,CY119491,CY119494
1805	Malaysia	Malaysia	101.976	4.21048	Human	2009-09-18	2009	9	18	H1N1	Influenza A virus (A/Malaysia/2180812/2009(H1N1))	85/566	CY119505,CY119504,CY119503,CY119498,CY119501,CY119500,CY119499,CY119502
1806	Malaysia	Malaysia	101.976	4.21048	Human	2009-09-24	2009	9	24	H1N1	Influenza A virus (A/Malaysia/2190140/2009(H1N1))	85/566	CY119513,CY119512,CY119511,CY119506,CY119509,CY119508,CY119507,CY119510
1807	Malaysia	Malaysia	101.976	4.21048	Human	2009-10-01	2009	10	1	H1N1	Influenza A virus (A/Malaysia/2205822/2009(H1N1))	83/566	CY118274,CY118273,CY118272,CY118267,CY118270,CY118269,CY118268,CY118271
1808	Denmark	Aarhus	10.2039	56.1629	Human	2009-11-19	2009	11	19	H1N1	Influenza A virus (A/Aarhus/INS236/2009(H1N1))	83/566	CY066942,CY066941,CY066940,CY066935,CY066938,CY066937,CY066936,CY066939
1809	Denmark	Aarhus	10.2039	56.1629	Human	2009-11-20	2009	11	20	H1N1	Influenza A virus (A/Aarhus/INS82/2009(H1N1))	82/566	CY056954,CY056953,CY056952,CY056947,CY056950,CY056949,CY056948,CY056951
1810	Denmark	Aarhus	10.2039	56.1629	Human	2009-11-21	2009	11	21	H1N1	Influenza A virus (A/Aarhus/INS251/2009(H1N1))	82/566	CY067038,CY067037,CY067036,CY067031,CY067034,CY067033,CY067032,CY067035
1811	Denmark	Aarhus	10.2039	56.1629	Human	2009-11-21	2009	11	21	H1N1	Influenza A virus (A/Aarhus/INS252/2009(H1N1))	82/566	CY067046,CY067045,CY067044,CY067039,CY067042,CY067041,CY067040,CY067043
1812	Denmark	Aarhus	10.2039	56.1629	Human	2009-11-22	2009	11	22	H1N1	Influenza A virus (A/Aarhus/INS253/2009(H1N1))	85/566	CY067054,CY067053,CY067052,CY067047,CY067050,CY067049,CY067048,CY067051
1813	Denmark	Aarhus	10.2039	56.1629	Human	2009-11-23	2009	11	23	H1N1	Influenza A virus (A/Aarhus/INS237/2009(H1N1))	84/566	CY066950,CY066949,CY066948,CY066943,CY066946,CY066945,CY066944,CY066947
1814	Denmark	Aarhus	10.2039	56.1629	Human	2009-11-24	2009	11	24	H1N1	Influenza A virus (A/Aarhus/INS116/2009(H1N1))	85/566	CY062698,CY062697,CY062696,CY062691,CY062694,CY062693,CY062692,CY062695
1815	Denmark	Aarhus	10.2039	56.1629	Human	2009-11-24	2009	11	24	H1N1	Influenza A virus (A/Aarhus/INS238/2009(H1N1))	84/566	CY066958,CY066957,CY066956,CY066951,CY066954,CY066953,CY066952,CY066955
1816	Denmark	Aarhus	10.2039	56.1629	Human	2009-11-24	2009	11	24	H1N1	Influenza A virus (A/Aarhus/INS242/2009(H1N1))	85/566	CY066982,CY066981,CY066980,CY066975,CY066978,CY066977,CY066976,CY066979
1817	Denmark	Aarhus	10.2039	56.1629	Human	2009-11-26	2009	11	26	H1N1	Influenza A virus (A/Aarhus/INS240/2009(H1N1))	82/566	CY066966,CY066965,CY066964,CY066959,CY066962,CY066961,CY066960,CY066963
1818	Denmark	Aarhus	10.2039	56.1629	Human	2009-11-26	2009	11	26	H1N1	Influenza A virus (A/Aarhus/INS241/2009(H1N1))	83/566	CY066974,CY066973,CY066972,CY066967,CY066970,CY066969,CY066968,CY066971
1819	Denmark	Aarhus	10.2039	56.1629	Human	2009-11-27	2009	11	27	H1N1	Influenza A virus (A/Aarhus/INS118/2009(H1N1))	83/566	CY062706,CY062705,CY062704,CY062699,CY062702,CY062701,CY062700,CY062703
1820	Denmark	Aarhus	10.2039	56.1629	Human	2009-11-28	2009	11	28	H1N1	Influenza A virus (A/Aarhus/INS254/2009(H1N1))	85/566	CY067062,CY067061,CY067060,CY067055,CY067058,CY067057,CY067056,CY067059
1821	LAB	California	-102.553	23.6345	Human	2009	2009	NA	NA	H1N1	Influenza A virus (A/California/07-00001/2009(H1N1))	84/566	CY266206,CY266205,CY266204,CY266199,CY266202,CY266201,CY266200,CY266203
1822	LAB	California	-102.553	23.6345	NON	2009	2009	NA	NA	H1N1	Influenza A virus (A/California/07-00024/2009)	88/569	MH672422,MH672421,MH672420,MH672415,MH672418,MH672417,MH672416,MH672419
1823	Mexico	Mexico	-102.553	23.6345	Human	2009-02-06	2009	2	6	H1N1	Influenza A virus (A/Mexico/24004/2009(H1N1))	96/566	CY147594,CY147593,CY147592,CY147587,CY147590,CY147589,CY147588,CY147591
1824	Mexico	Mexico	-102.553	23.6345	Human	2009-02-13	2009	2	13	H1N1	Influenza A virus (A/Mexico/24005/2009(H1N1))	94/566	CY147602,CY147601,CY147600,CY147595,CY147598,CY147597,CY147596,CY147599
1825	Mexico	Mexico	-102.553	23.6345	Human	2009-02-20	2009	2	20	H1N1	Influenza A virus (A/Mexico/24019/2009(H1N1))	95/566	CY147690,CY147689,CY147688,CY147683,CY147686,CY147685,CY147684,CY147687
1826	Mexico	Mexico	-102.553	23.6345	Human	2009-02-20	2009	2	20	H1N1	Influenza A virus (A/Mexico/24020/2009(H1N1))	95/566	CY147698,CY147697,CY147696,CY147691,CY147694,CY147693,CY147692,CY147695
1827	Mexico	Mexico	-102.553	23.6345	Human	2009-02-20	2009	2	20	H1N1	Influenza A virus (A/Mexico/24042/2009(H1N1))	95/566	CY147818,CY147817,CY147816,CY147811,CY147814,CY147813,CY147812,CY147815
1828	Mexico	Mexico	-102.553	23.6345	Human	2009-02-27	2009	2	27	H1N1	Influenza A virus (A/Mexico/24006/2009(H1N1))	94/566	CY147610,CY147609,CY147608,CY147603,CY147606,CY147605,CY147604,CY147607
1829	Mexico	Mexico	-102.553	23.6345	Human	2009-03-03	2009	3	3	H1N1	Influenza A virus (A/Mexico/24001/2009(H1N1))	94/566	CY147578,CY147577,CY147576,CY147571,CY147574,CY147573,CY147572,CY147575
1830	Mexico	Mexico	-102.553	23.6345	Human	2009-03-26	2009	3	26	H1N1	Influenza A virus (A/Mexico/24062/2009(H1N1))	94/566	CY147962,CY147961,CY147960,CY147955,CY147958,CY147957,CY147956,CY147959
1831	Mexico	Mexico	-102.553	23.6345	Human	2009-04-03	2009	4	3	H1N1	Influenza A virus (A/Mexico/4108/2009(H1N1))	83/566	GQ162180,GQ339879,GQ149661,GQ149662,GQ149660,GQ149659,GQ149657,GQ149658,GQ379815,GQ149652,GQ149653,GQ149654,GQ149655,GQ149656,GQ162179,GQ379814
1832	Mexico	Mexico	-102.553	23.6345	Human	2009-04-07	2009	4	7	H1N1	Influenza A virus (A/Mexico/4115/2009(H1N1))	82/566	GQ303347,GQ162199,GQ303346,GQ149692,GQ149693,GQ149691,GQ303348,GQ149694
1833	Mexico	Mexico	-102.553	23.6345	Human	2009-04-14	2009	4	14	H1N1	Influenza A virus (A/Mexico/24033/2009(H1N1))	82/566	CY147778,CY147777,CY147776,CY147771,CY147774,CY147773,CY147772,CY147775
1834	Mexico	Mexico	-102.553	23.6345	Human	2009-04-14	2009	4	14	H1N1	Influenza A virus (A/Mexico/4482/2009(H1N1))	82/566	CY098505,GQ149675,GQ149676,GQ149677,GQ149678,GQ379820,GQ162192,GQ379818
1835	Mexico	Mexico	-102.553	23.6345	Human	2009-04-14	2009	4	14	H1N1	Influenza A virus (A/Mexico/4486/2009(H1N1))	82/566	GQ162177,GQ162176,GQ149646,GQ149647,GQ149645,GQ149644,GQ149642,GQ149643
1836	Mexico	Mexico	-102.553	23.6345	Human	2009-04-14	2009	4	14	H1N1	Influenza A virus (A/Mexico/InDRE4487/2009(H1N1))	82/566	FJ998206,FJ998226,FJ998223,FJ998208,FJ998217,FJ998214,FJ998211,FJ998220
1837	Mexico	Mexico	-102.553	23.6345	Human	2009-04-15	2009	4	15	H1N1	Influenza A virus (A/Mexico/4269/2009(H1N1))	82/566	GQ397115,GQ303337,GQ303338,GQ162172,GQ303339,GQ162171,GQ894938,GQ303336
1838	Mexico	Mexico	-102.553	23.6345	Human	2009-04-17	2009	4	17	H1N1	Influenza A virus (A/Mexico/24032/2009(H1N1))	82/566	CY147770,CY147769,CY147768,CY147763,CY147766,CY147765,CY147764,CY147767
1839	Mexico	Mexico	-102.553	23.6345	Human	2009-04-17	2009	4	17	H1N1	Influenza A virus (A/Mexico/24043/2009(H1N1))	82/566	CY147826,CY147825,CY147824,CY147819,CY147822,CY147821,CY147820,CY147823
1840	Mexico	Mexico	-102.553	23.6345	Human	2009-04-19	2009	4	19	H1N1	Influenza A virus (A/Mexico/4604/2009(H1N1))	82/566	GQ149632,GQ149633,GQ149636,GQ149634,GQ149637,GQ149631,GQ149638,GQ149635
1841	Mexico	Mexico	-102.553	23.6345	Human	2009-04-20	2009	4	20	H1N1	Influenza A virus (A/Mexico/24044/2009(H1N1))	83/566	CY147834,CY147833,CY147832,CY147827,CY147830,CY147829,CY147828,CY147831
1842	Mexico	Mexico	-102.553	23.6345	Human	2009-04-20	2009	4	20	H1N1	Influenza A virus (A/Mexico/24045/2009(H1N1))	82/566	CY147842,CY147841,CY147840,CY147835,CY147838,CY147837,CY147836,CY147839
1843	Mexico	Mexico	-102.553	23.6345	Human	2009-04-23	2009	4	23	H1N1	Influenza A virus (A/Mexico/24007/2009(H1N1))	82/566	CY147618,CY147617,CY147616,CY147611,CY147614,CY147613,CY147612,CY147615
1844	Mexico	Mexico	-102.553	23.6345	Human	2009-04-23	2009	4	23	H1N1	Influenza A virus (A/Mexico/24021/2009(H1N1))	82/566	CY147706,CY147705,CY147704,CY147699,CY147702,CY147701,CY147700,CY147703
1845	Mexico	Mexico	-102.553	23.6345	Human	2009-04-25	2009	4	25	H1N1	Influenza A virus (A/Mexico/24015/2009(H1N1))	83/566	CY147682,CY147681,CY147680,CY147675,CY147678,CY147677,CY147676,CY147679
1846	Mexico	Mexico	-102.553	23.6345	Human	2009-04-25	2009	4	25	H1N1	Influenza A virus (A/Mexico/47N/2009(H1N1))	83/566	CY040885,CY040886,CY040887,CY040888,CY040889,CY040890,CY040891,CY040892,CY097873,CY097874,CY097875,CY097876,CY097877,CY097878,CY097879,CY097880
1847	Mexico	Mexico	-102.553	23.6345	Human	2009-04-25	2009	4	25	H1N1	Influenza A virus (A/Mexico/48N/2009(H1N1))	83/566	CY044160,CY044161,CY044162,CY044163,CY044164,CY044165,CY044166,CY044167
1848	Mexico	Mexico	-102.553	23.6345	Human	2009-04-27	2009	4	27	H1N1	Influenza A virus (A/Mexico/24022/2009(H1N1))	82/566	CY147714,CY147713,CY147712,CY147707,CY147710,CY147709,CY147708,CY147711
1849	Mexico	Mexico	-102.553	23.6345	Human	2009-04-27	2009	4	27	H1N1	Influenza A virus (A/Mexico/24024/2009(H1N1))	82/566	CY147722,CY147721,CY147720,CY147715,CY147718,CY147717,CY147716,CY147719
1850	Mexico	Mexico	-102.553	23.6345	Human	2009-04-27	2009	4	27	H1N1	Influenza A virus (A/Mexico/24036/2009(H1N1))	83/566	CY147786,CY147785,CY147784,CY147779,CY147782,CY147781,CY147780,CY147783
1851	Mexico	Mexico	-102.553	23.6345	Human	2009-04-27	2009	4	27	H1N1	Influenza A virus (A/Mexico/24047/2009(H1N1))	83/566	CY147850,CY147849,CY147848,CY147843,CY147846,CY147845,CY147844,CY147847
1852	Mexico	Mexico	-102.553	23.6345	Human	2009-04-27	2009	4	27	H1N1	Influenza A virus (A/Mexico/24048/2009(H1N1))	82/566	CY147858,CY147857,CY147856,CY147851,CY147854,CY147853,CY147852,CY147855
1853	Mexico	Mexico	-102.553	23.6345	Human	2009-04-27	2009	4	27	H1N1	Influenza A virus (A/Mexico/24049/2009(H1N1))	82/566	CY147866,CY147865,CY147864,CY147859,CY147862,CY147861,CY147860,CY147863
1854	Mexico	Mexico	-102.553	23.6345	Human	2009-04-27	2009	4	27	H1N1	Influenza A virus (A/Mexico/24050/2009(H1N1))	83/566	CY147874,CY147873,CY147872,CY147867,CY147870,CY147869,CY147868,CY147871
1855	Mexico	Mexico	-102.553	23.6345	Human	2009-04-27	2009	4	27	H1N1	Influenza A virus (A/Mexico/24051/2009(H1N1))	83/566	CY147882,CY147881,CY147880,CY147875,CY147878,CY147877,CY147876,CY147879
1856	Mexico	Mexico	-102.553	23.6345	Human	2009-04-27	2009	4	27	H1N1	Influenza A virus (A/Mexico/24052/2009(H1N1))	83/566	CY147890,CY147889,CY147888,CY147883,CY147886,CY147885,CY147884,CY147887
1857	Mexico	Mexico	-102.553	23.6345	Human	2009-04-27	2009	4	27	H1N1	Influenza A virus (A/Mexico/24053/2009(H1N1))	82/566	CY147898,CY147897,CY147896,CY147891,CY147894,CY147893,CY147892,CY147895
1858	Mexico	Mexico	-102.553	23.6345	Human	2009-04-27	2009	4	27	H1N1	Influenza A virus (A/Mexico/24054/2009(H1N1))	82/566	CY147906,CY147905,CY147904,CY147899,CY147902,CY147901,CY147900,CY147903
1859	Mexico	Mexico	-102.553	23.6345	Human	2009-04-27	2009	4	27	H1N1	Influenza A virus (A/Mexico/InDRE13547/2009(H1N1))	82/566	GQ402171,GQ402311,GQ402291,GQ402191,GQ402251,GQ402231,GQ402211,GQ402271
1860	Mexico	Mexico	-102.553	23.6345	Human	2009-04-28	2009	4	28	H1N1	Influenza A virus (A/Mexico/24026/2009(H1N1))	82/566	CY147738,CY147737,CY147736,CY147731,CY147734,CY147733,CY147732,CY147735
1861	Mexico	Mexico	-102.553	23.6345	Human	2009-04-28	2009	4	28	H1N1	Influenza A virus (A/Mexico/24027/2009(H1N1))	82/566	CY147746,CY147745,CY147744,CY147739,CY147742,CY147741,CY147740,CY147743
1862	Mexico	Mexico	-102.553	23.6345	Human	2009-04-28	2009	4	28	H1N1	Influenza A virus (A/Mexico/24028/2009(H1N1))	82/566	CY147754,CY147753,CY147752,CY147747,CY147750,CY147749,CY147748,CY147751
1863	Mexico	Mexico	-102.553	23.6345	Human	2009-04-28	2009	4	28	H1N1	Influenza A virus (A/Mexico/24038/2009(H1N1))	82/566	CY147794,CY147793,CY147792,CY147787,CY147790,CY147789,CY147788,CY147791
1864	Mexico	Mexico	-102.553	23.6345	Human	2009-04-28	2009	4	28	H1N1	Influenza A virus (A/Mexico/24055/2009(H1N1))	81/566	CY147914,CY147913,CY147912,CY147907,CY147910,CY147909,CY147908,CY147911
1865	Mexico	Mexico	-102.553	23.6345	Human	2009-04-28	2009	4	28	H1N1	Influenza A virus (A/Mexico/24056/2009(H1N1))	82/566	CY147922,CY147921,CY147920,CY147915,CY147918,CY147917,CY147916,CY147919
1866	Mexico	Mexico	-102.553	23.6345	Human	2009-04-28	2009	4	28	H1N1	Influenza A virus (A/Mexico/24057/2009(H1N1))	82/566	CY147930,CY147929,CY147928,CY147923,CY147926,CY147925,CY147924,CY147927
1867	Mexico	Mexico	-102.553	23.6345	Human	2009-04-28	2009	4	28	H1N1	Influenza A virus (A/Mexico/24058/2009(H1N1))	83/566	CY147938,CY147937,CY147936,CY147931,CY147934,CY147933,CY147932,CY147935
1868	Mexico	Mexico	-102.553	23.6345	Human	2009-04-28	2009	4	28	H1N1	Influenza A virus (A/Mexico/24060/2009(H1N1))	83/566	CY147946,CY147945,CY147944,CY147939,CY147942,CY147941,CY147940,CY147943
1869	Mexico	Mexico	-102.553	23.6345	Human	2009-04-28	2009	4	28	H1N1	Influenza A virus (A/Mexico/24061/2009(H1N1))	83/566	CY147954,CY147953,CY147952,CY147947,CY147950,CY147949,CY147948,CY147951
1870	Mexico	Mexico	-102.553	23.6345	Human	2009-04-28	2009	4	28	H1N1	Influenza A virus (A/Mexico/InDRE13551/2009(H1N1))	82/566	GQ402172,GQ402312,GQ402292,GQ402192,GQ402252,GQ402232,GQ402212,GQ402272
1871	Mexico	Mexico	-102.553	23.6345	Human	2009-04-29	2009	4	29	H1N1	Influenza A virus (A/Mexico/24030/2009(H1N1))	82/566	CY147762,CY147761,CY147760,CY147755,CY147758,CY147757,CY147756,CY147759
1872	Mexico	Mexico	-102.553	23.6345	Human	2009-04-29	2009	4	29	H1N1	Influenza A virus (A/Mexico/24039/2009(H1N1))	82/566	CY147802,CY147801,CY147800,CY147795,CY147798,CY147797,CY147796,CY147799
1873	Mexico	Mexico	-102.553	23.6345	Human	2009-04-29	2009	4	29	H1N1	Influenza A virus (A/Mexico/24040/2009(H1N1))	83/566	CY147810,CY147809,CY147808,CY147803,CY147806,CY147805,CY147804,CY147807
1874	Mexico	Mexico	-102.553	23.6345	Human	2009-04-29	2009	4	29	H1N1	Influenza A virus (A/Mexico/InDRE13494/2009(H1N1))	83/566	GQ402169,GQ402309,GQ402289,GQ402189,GQ402249,GQ402229,GQ402209,GQ402269
1875	Mexico	Mexico	-102.553	23.6345	Human	2009-04-29	2009	4	29	H1N1	Influenza A virus (A/Mexico/InDRE13495/2009(H1N1))	82/566	GQ402170,GQ402310,GQ402290,GQ402190,GQ402250,GQ402230,GQ402210,GQ402270
1876	Mexico	Mexico	-102.553	23.6345	Human	2009-04-29	2009	4	29	H1N1	Influenza A virus (A/Mexico/InDRE13555/2009(H1N1))	82/566	GQ402173,GQ402313,GQ402293,GQ402193,GQ402253,GQ402233,GQ402213,GQ402273
1877	Mexico	Mexico	-102.553	23.6345	Human	2009	2009	NA	NA	H1N1	Influenza A virus (A/Mexico/InDRE4114/2009(H1N1))	81/566	GQ132138,GQ132179,GQ132176,GQ132145,GQ132161,GQ132155,GQ132150,GQ132167
1878	Mexico	Mexico	-102.553	23.6345	Human	2009	2009	NA	NA	H1N1	Influenza A virus (A/Mexico/InDRE4115/2009(H1N1))	82/566	GQ402168,GQ402308,GQ402288,GQ402188,GQ402248,GQ402228,GQ402208,GQ402268
1879	China	Ya'an	103.013	29.9805	Panda	2009-11-01	2009	11	NA	H1N1	Influenza A virus (A/giant panda/Ya'an/01/2009(H1N1))	83/566	KF277203,KF277202,KF277204,KF277197,KF277200,KF277199,KF277198,KF277201
1880	Brazil	Estrela	103.82	1.35208	Human	2009-07-31	2009	7	31	H1N1	Influenza A virus (A/Estrela/LACENRS-313/2009(H1N1))	83/566	KY925361,KY925014,KY926364,KY926019,KY926233,KY924972,KY925848,KY925053
1881	LAB	California	103.82	1.35208	Human	2009	2009	NA	NA	H1N1	Influenza A virus (A/California/07-00014/2009(H1N1))	85/569	CY266310,CY266309,CY266308,CY266303,CY266306,CY266305,CY266304,CY266307
1882	Singapore	Singapore	103.82	1.35208	Human	2009-05-30	2009	5	30	H1N1	Influenza A virus (A/Singapore/GN285/2009(H1N1))	83/566	CY055300,CY055301,CY055302,CY055303,CY055304,CY055305,CY055306,CY055307
1883	Singapore	Singapore	103.82	1.35208	Human	2009-06-12	2009	6	12	H1N1	Influenza A virus (A/Singapore/DMS1/2009(H1N1))	83/566	KT180549,KT180335,KT180763,KT180977,KT181191,KT181405,KT181619,KT181833
1884	Singapore	Singapore	103.82	1.35208	Human	2009-06-01	2009	6	NA	H1N1	Influenza A virus (A/Singapore/471/2009(H1N1))	84/566	CY089839,CY069624,CY069625,CY069626,CY069627,CY069628,CY069629,CY069630
1885	Singapore	Singapore	103.82	1.35208	Human	2009-06-01	2009	6	NA	H1N1	Influenza A virus (A/Singapore/478/2009(H1N1))	82/566	CY069631,CY069632,CY069633,CY069634,CY069635,CY069636,CY069637,CY069638
1886	Singapore	Singapore	103.82	1.35208	Human	2009-06-01	2009	6	NA	H1N1	Influenza A virus (A/Singapore/527/2009(H1N1))	84/566	CY089840,CY069639,CY069640,CY069641,CY069642,CY069643,CY069644,CY069645
1887	Singapore	Singapore	103.82	1.35208	Human	2009-06-20	2009	6	20	H1N1	Influenza A virus (A/Singapore/DMS385/2009(H1N1))	83/566	KT180684,KT180470,KT180898,KT181112,KT181326,KT181540,KT181754,KT181968
1888	Singapore	Singapore	103.82	1.35208	Human	2009-06-20	2009	6	20	H1N1	Influenza A virus (A/Singapore/ON305/2009(H1N1))	83/566	CY049057,CY049058,CY049059,CY049060,CY049061,CY049062,CY049063,CY049064
1889	Singapore	Singapore	103.82	1.35208	Human	2009-06-22	2009	6	22	H1N1	Influenza A virus (A/Singapore/DMS4/2009(H1N1))	85/566	KT180550,KT180336,KT180764,KT180978,KT181192,KT181406,KT181620,KT181834
1890	Singapore	Singapore	103.82	1.35208	Human	2009-06-22	2009	6	22	H1N1	Influenza A virus (A/Singapore/DMS516/2009(H1N1))	85/566	KT180697,KT180483,KT180911,KT181125,KT181339,KT181553,KT181767,KT181981
1891	Singapore	Singapore	103.82	1.35208	Human	2009-06-22	2009	6	22	H1N1	Influenza A virus (A/Singapore/DMS562/2009(H1N1))	84/566	KT180703,KT180489,KT180917,KT181131,KT181345,KT181559,KT181773,KT181987
1892	Singapore	Singapore	103.82	1.35208	Human	2009-06-22	2009	6	22	H1N1	Influenza A virus (A/Singapore/GP687/2009(H1N1))	83/566	CY123343,CY123344,CY123345,CY123346,CY123347,CY123348,CY123349,CY123350
1893	Singapore	Singapore	103.82	1.35208	Human	2009-06-22	2009	6	22	H1N1	Influenza A virus (A/Singapore/ON355/2009(H1N1))	83/566	CY123926,CY123927,CY123928,CY123929,CY123930,CY123931,CY123932,CY123933
1894	Singapore	Singapore	103.82	1.35208	Human	2009-06-23	2009	6	23	H1N1	Influenza A virus (A/Singapore/DMS547/2009(H1N1))	83/566	KT180700,KT180486,KT180914,KT181128,KT181342,KT181556,KT181770,KT181984
1895	Singapore	Singapore	103.82	1.35208	Human	2009-06-24	2009	6	24	H1N1	Influenza A virus (A/Singapore/DMS223/2009(H1N1))	86/566	KT180671,KT180457,KT180885,KT181099,KT181313,KT181527,KT181741,KT181955
1896	Singapore	Singapore	103.82	1.35208	Human	2009-06-24	2009	6	24	H1N1	Influenza A virus (A/Singapore/DMS5/2009(H1N1))	83/566	KT180551,KT180337,KT180765,KT180979,KT181193,KT181407,KT181621,KT181835
1897	Singapore	Singapore	103.82	1.35208	Human	2009-06-28	2009	6	28	H1N1	Influenza A virus (A/Singapore/DMS7/2009(H1N1))	83/566	KT180552,KT180338,KT180766,KT180980,KT181194,KT181408,KT181622,KT181836
1898	Singapore	Singapore	103.82	1.35208	Human	2009-07-02	2009	7	2	H1N1	Influenza A virus (A/Singapore/ON809/2009(H1N1))	83/566	CY124104,CY124105,CY124106,CY124107,CY124108,CY124109,CY124110,CY124111
1899	Singapore	Singapore	103.82	1.35208	Human	2009-07-02	2009	7	2	H1N1	Influenza A virus (A/Singapore/ON812/2009(H1N1))	84/566	CY124120,CY124121,CY124122,CY124123,CY124124,CY124125,CY124126,CY124127
1900	Singapore	Singapore	103.82	1.35208	Human	2009-07-05	2009	7	5	H1N1	Influenza A virus (A/Singapore/DMS10/2009(H1N1))	83/566	KT180553,KT180339,KT180767,KT180981,KT181195,KT181409,KT181623,KT181837
1901	Singapore	Singapore	103.82	1.35208	Human	2009-07-06	2009	7	6	H1N1	Influenza A virus (A/Singapore/376Y/2009(H1N1))	83/566	KP222548,KP222582,KP222616,KF667880,KP222650,KF695073,KP222667,KP222706
1902	Singapore	Singapore	103.82	1.35208	Human	2009-07-06	2009	7	6	H1N1	Influenza A virus (A/Singapore/GP1094/2009(H1N1))	83/566	CY122592,CY122593,CY122594,CY122595,CY122596,CY122597,CY122598,CY122599
1903	Singapore	Singapore	103.82	1.35208	Human	2009-07-06	2009	7	6	H1N1	Influenza A virus (A/Singapore/GP1097/2009(H1N1))	84/566	CY122600,CY122601,CY122602,CY122603,CY122604,CY122605,CY122606,CY122607
1904	Singapore	Singapore	103.82	1.35208	Human	2009-07-06	2009	7	6	H1N1	Influenza A virus (A/Singapore/GP1099/2009(H1N1))	84/566	CY122608,CY122609,CY122610,CY122611,CY122612,CY122613,CY122614,CY122615
1905	Singapore	Singapore	103.82	1.35208	Human	2009-07-07	2009	7	7	H1N1	Influenza A virus (A/Singapore/GP1102/2009(H1N1))	82/566	CY122616,CY122617,CY122618,CY122619,CY122620,CY122621,CY122622,CY122623
1906	Singapore	Singapore	103.82	1.35208	Human	2009-07-08	2009	7	8	H1N1	Influenza A virus (A/Singapore/DMS11/2009(H1N1))	83/566	KT180561,KT180347,KT180775,KT180989,KT181203,KT181417,KT181631,KT181845
1907	Singapore	Singapore	103.82	1.35208	Human	2009-07-08	2009	7	8	H1N1	Influenza A virus (A/Singapore/GP1146/2009(H1N1))	85/566	CY122700,CY122701,CY122702,CY122703,CY122704,CY122705,CY122706,CY122707
1908	Singapore	Singapore	103.82	1.35208	Human	2009-07-09	2009	7	9	H1N1	Influenza A virus (A/Singapore/GP1182/2009(H1N1))	83/566	CY122776,CY122777,CY122778,CY122779,CY122780,CY122781,CY122782,CY122783
1909	Singapore	Singapore	103.82	1.35208	Human	2009-07-11	2009	7	11	H1N1	Influenza A virus (A/Singapore/DMS12/2009(H1N1))	83/566	KT180599,KT180385,KT180813,KT181027,KT181241,KT181455,KT181669,KT181883
1910	Singapore	Singapore	103.82	1.35208	Human	2009-07-13	2009	7	13	H1N1	Influenza A virus (A/Singapore/ON1058/2009(H1N1))	83/566	CY123371,CY123372,CY123373,CY123374,CY123375,CY123376,CY123377,CY123378
1911	Singapore	Singapore	103.82	1.35208	Human	2009-07-13	2009	7	13	H1N1	Influenza A virus (A/Singapore/ON1063/2009(H1N1))	85/566	CY123379,CY123380,CY123381,CY123382,CY123383,CY123384,CY123385,CY123386
1912	Singapore	Singapore	103.82	1.35208	Human	2009-07-14	2009	7	14	H1N1	Influenza A virus (A/Singapore/DMS13/2009(H1N1))	83/566	KT180643,KT180429,KT180857,KT181071,KT181285,KT181499,KT181713,KT181927
1913	Singapore	Singapore	103.82	1.35208	Human	2009-07-14	2009	7	14	H1N1	Influenza A virus (A/Singapore/GP1358/2009(H1N1))	83/566	CY122784,CY122785,CY122786,CY122787,CY122788,CY122789,CY122790,CY122791
1914	Singapore	Singapore	103.82	1.35208	Human	2009-07-14	2009	7	14	H1N1	Influenza A virus (A/Singapore/ON1079/2009(H1N1))	84/566	CY123403,CY123404,CY123405,CY123406,CY123407,CY123408,CY123409,CY123410
1915	Singapore	Singapore	103.82	1.35208	Human	2009-07-14	2009	7	14	H1N1	Influenza A virus (A/Singapore/ON1091/2009(H1N1))	83/566	CY123411,CY123412,CY123413,CY123414,CY123415,CY123416,CY123417,CY123418
1916	Singapore	Singapore	103.82	1.35208	Human	2009-07-14	2009	7	14	H1N1	Influenza A virus (A/Singapore/ON1102/2009(H1N1))	82/566	CY123427,CY123428,CY123429,CY123430,CY123431,CY123432,CY123433,CY123434
1917	Singapore	Singapore	103.82	1.35208	Human	2009-07-17	2009	7	17	H1N1	Influenza A virus (A/Singapore/DMS14/2009(H1N1))	83/566	KT180652,KT180438,KT180866,KT181080,KT181294,KT181508,KT181722,KT181936
1918	Singapore	Singapore	103.82	1.35208	Human	2009-07-22	2009	7	22	H1N1	Influenza A virus (A/Singapore/384P/2009(H1N1))	83/566	KP222549,KP222583,KP222617,KF667881,KP222651,KF695074,KP222668,KP222707
1919	Singapore	Singapore	103.82	1.35208	Human	2009-07-23	2009	7	23	H1N1	Influenza A virus (A/Singapore/DMS16/2009(H1N1))	83/566	KT180661,KT180447,KT180875,KT181089,KT181303,KT181517,KT181731,KT181945
1920	Singapore	Singapore	103.82	1.35208	Human	2009-07-26	2009	7	26	H1N1	Influenza A virus (A/Singapore/DMS17/2009(H1N1))	83/566	KT180665,KT180451,KT180879,KT181093,KT181307,KT181521,KT181735,KT181949
1921	Singapore	Singapore	103.82	1.35208	Human	2009-07-27	2009	7	27	H1N1	Influenza A virus (A/Singapore/385K/2009(H1N1))	83/566	KP222550,KP222584,KP222618,KF667882,KP222652,KF695075,KP222669,KP222708
1922	Singapore	Singapore	103.82	1.35208	Human	2009-07-27	2009	7	27	H1N1	Influenza A virus (A/Singapore/386T/2009(H1N1))	83/566	KP222551,KP222585,KP222619,KF667883,KP222653,KF695076,KP222670,KP222709
1923	Singapore	Singapore	103.82	1.35208	Human	2009-07-28	2009	7	28	H1N1	Influenza A virus (A/Singapore/390T/2009(H1N1))	83/566	KP222552,KP222586,KP222620,KF667884,KP222654,KF695077,KP222671,KP222710
1924	Singapore	Singapore	103.82	1.35208	Human	2009-07-28	2009	7	28	H1N1	Influenza A virus (A/Singapore/392N/2009(H1N1))	83/566	KP222553,KP222587,KP222621,KF667885,KP222655,KF695078,KP222672,KP222711
1925	Singapore	Singapore	103.82	1.35208	Human	2009-07-29	2009	7	29	H1N1	Influenza A virus (A/Singapore/394T/2009(H1N1))	83/566	KP222554,KP222588,KP222622,KF667886,KP222656,KF695079,KP222673,KP222712
1926	Singapore	Singapore	103.82	1.35208	Human	2009-07-29	2009	7	29	H1N1	Influenza A virus (A/Singapore/395T/2009(H1N1))	84/566	KP222555,KP222589,KP222623,KF667887,KP222657,KF695080,KP222674,KP222713
1927	Singapore	Singapore	103.82	1.35208	Human	2009-07-29	2009	7	29	H1N1	Influenza A virus (A/Singapore/DMS18/2009(H1N1))	83/566	KT180666,KT180452,KT180880,KT181094,KT181308,KT181522,KT181736,KT181950
1928	Singapore	Singapore	103.82	1.35208	Human	2009-07-29	2009	7	29	H1N1	Influenza A virus (A/Singapore/GP2215/2009(H1N1))	84/566	CY122792,CY122793,CY122794,CY122795,CY122796,CY122797,CY122798,CY122799
1929	Singapore	Singapore	103.82	1.35208	Human	2009-07-30	2009	7	30	H1N1	Influenza A virus (A/Singapore/GP2315/2009(H1N1))	83/566	CY122876,CY122877,CY122878,CY122879,CY122880,CY122881,CY122882,CY122883
1930	Singapore	Singapore	103.82	1.35208	Human	2009-07-30	2009	7	30	H1N1	Influenza A virus (A/Singapore/GP2317/2009(H1N1))	83/566	CY122884,CY122885,CY122886,CY122887,CY122888,CY122889,CY122890,CY122891
1931	Singapore	Singapore	103.82	1.35208	Human	2009-07-31	2009	7	31	H1N1	Influenza A virus (A/Singapore/405S/2009(H1N1))	83/566	KP222556,KP222590,KP222624,KF667890,KP222658,KF695083,KP222675,KP222714
1932	Singapore	Singapore	103.82	1.35208	Human	2009-07-31	2009	7	31	H1N1	Influenza A virus (A/Singapore/406K/2009(H1N1))	83/566	KP222557,KP222591,KP222625,KF667891,KP222659,KF695084,KP222676,KP222715
1933	Singapore	Singapore	103.82	1.35208	Human	2009-07-31	2009	7	31	H1N1	Influenza A virus (A/Singapore/410W/2009(H1N1))	84/566	KP222558,KP222592,KP222626,KF667892,KF709407,KF695085,KP222677,KP222716
1934	Singapore	Singapore	103.82	1.35208	Human	2009-07-31	2009	7	31	H1N1	Influenza A virus (A/Singapore/413Y/2009(H1N1))	84/566	KP222559,KP222593,KP222627,KF667893,KP222660,KF695086,KP222678,KP222717
1935	Singapore	Singapore	103.82	1.35208	Human	2009-07-31	2009	7	31	H1N1	Influenza A virus (A/Singapore/416C/2009(H1N1))	84/566	KP222560,KP222594,KP222628,KF667894,KF709408,KF695087,KP222679,KP222718
1936	Singapore	Singapore	103.82	1.35208	Human	2009-07-31	2009	7	31	H1N1	Influenza A virus (A/Singapore/418W/2009(H1N1))	83/566	KP222561,KP222595,KP222629,KF667896,KF709409,KF695088,KP222680,KP222719
1937	Singapore	Singapore	103.82	1.35208	Human	2009-08-01	2009	8	1	H1N1	Influenza A virus (A/Singapore/DMS19/2009(H1N1))	83/566	KT180667,KT180453,KT180881,KT181095,KT181309,KT181523,KT181737,KT181951
1938	Singapore	Singapore	103.82	1.35208	Human	2009-08-03	2009	8	3	H1N1	Influenza A virus (A/Singapore/420T/2009(H1N1))	83/566	KP222563,KP222597,KP222631,KF667898,KP222661,KF695090,KP222682,KP222721
1939	Singapore	Singapore	103.82	1.35208	Human	2009-08-03	2009	8	3	H1N1	Influenza A virus (A/Singapore/426N/2009(H1N1))	83/566	KP222564,KP222598,KP222632,KF667900,KF709411,KF695091,KP222683,KP222722
1940	Singapore	Singapore	103.82	1.35208	Human	2009-08-03	2009	8	3	H1N1	Influenza A virus (A/Singapore/437Y/2009(H1N1))	84/566	KP222565,KP222599,KP222633,KF667902,KP222662,KF695092,KP222685,KP222723
1941	Singapore	Singapore	103.82	1.35208	Human	2009-08-03	2009	8	3	H1N1	Influenza A virus (A/Singapore/440F/2009(H1N1))	83/566	KP222566,KP222600,KP222634,KF667903,KF709412,KF695093,KP222686,KP222724
1942	Singapore	Singapore	103.82	1.35208	Human	2009-08-03	2009	8	3	H1N1	Influenza A virus (A/Singapore/441T/2009(H1N1))	83/566	KP222567,KP222601,KP222635,KF667904,KF709413,KF695094,KP222687,KP222725
1943	Singapore	Singapore	103.82	1.35208	Human	2009-08-04	2009	8	4	H1N1	Influenza A virus (A/Singapore/444W/2009(H1N1))	84/566	KP222569,KP222603,KP222637,KF667906,KP222663,KF695096,KP222689,KP222727
1944	Singapore	Singapore	103.82	1.35208	Human	2009-08-04	2009	8	4	H1N1	Influenza A virus (A/Singapore/DMS20/2009(H1N1))	83/566	KT180668,KT180454,KT180882,KT181096,KT181310,KT181524,KT181738,KT181952
1945	Singapore	Singapore	103.82	1.35208	Human	2009-08-06	2009	8	6	H1N1	Influenza A virus (A/Singapore/448D/2009(H1N1))	83/566	KP222570,KP222604,KP222638,KF667907,KF709415,KF695097,KP222690,KP222728
1946	Singapore	Singapore	103.82	1.35208	Human	2009-08-07	2009	8	7	H1N1	Influenza A virus (A/Singapore/DMS21/2009(H1N1))	83/566	KT180669,KT180455,KT180883,KT181097,KT181311,KT181525,KT181739,KT181953
1947	Singapore	Singapore	103.82	1.35208	Human	2009-08-10	2009	8	10	H1N1	Influenza A virus (A/Singapore/DMS22/2009(H1N1))	83/566	KT180670,KT180456,KT180884,KT181098,KT181312,KT181526,KT181740,KT181954
1948	Singapore	Singapore	103.82	1.35208	Human	2009-08-11	2009	8	11	H1N1	Influenza A virus (A/Singapore/ON1747/2009(H1N1))	83/566	CY123491,CY123492,CY123493,CY123494,CY123495,CY123496,CY123497,CY123498
1949	Singapore	Singapore	103.82	1.35208	Human	2009-08-11	2009	8	11	H1N1	Influenza A virus (A/Singapore/ON1760/2009(H1N1))	83/566	CY123503,CY123504,CY123505,CY123506,CY123507,CY123508,CY123509,CY123510
1950	Singapore	Singapore	103.82	1.35208	Human	2009-08-13	2009	8	13	H1N1	Influenza A virus (A/Singapore/DMS23/2009(H1N1))	84/566	KT180672,KT180458,KT180886,KT181100,KT181314,KT181528,KT181742,KT181956
1951	Singapore	Singapore	103.82	1.35208	Human	2009-08-14	2009	8	14	H1N1	Influenza A virus (A/Singapore/GP2982/2009(H1N1))	83/566	CY122964,CY122965,CY122966,CY122967,CY122968,CY122969,CY122970,CY122971
1952	Singapore	Singapore	103.82	1.35208	Human	2009-08-16	2009	8	16	H1N1	Influenza A virus (A/Singapore/DMS24/2009(H1N1))	84/566	KT180673,KT180459,KT180887,KT181101,KT181315,KT181529,KT181743,KT181957
1953	Singapore	Singapore	103.82	1.35208	Human	2009-08-16	2009	8	16	H1N1	Influenza A virus (A/Singapore/GP2987/2009(H1N1))	81/566	CY122972,CY122973,CY122974,CY122975,CY122976,CY122977,CY122978,CY122979
1954	Singapore	Singapore	103.82	1.35208	Human	2009-08-17	2009	8	17	H1N1	Influenza A virus (A/Singapore/463B/2009(H1N1))	83/566	KP222571,KP222605,KP222639,KF667908,KP222664,KF695098,KP222691,KP222729
1955	Singapore	Singapore	103.82	1.35208	Human	2009-08-17	2009	8	17	H1N1	Influenza A virus (A/Singapore/464L/2009(H1N1))	83/566	KP222572,KP222606,KP222640,KF667909,KF709416,KF695099,KP222692,KP222730
1956	Singapore	Singapore	103.82	1.35208	Human	2009-08-17	2009	8	17	H1N1	Influenza A virus (A/Singapore/GP3021/2009(H1N1))	84/566	CY122992,CY122993,CY122994,CY122995,CY122996,CY122997,CY122998,CY122999
1957	Singapore	Singapore	103.82	1.35208	Human	2009-08-17	2009	8	17	H1N1	Influenza A virus (A/Singapore/GP3026/2009(H1N1))	84/566	CY123000,CY123001,CY123002,CY123003,CY123004,CY123005,CY123006,CY123007
1958	Singapore	Singapore	103.82	1.35208	Human	2009-08-18	2009	8	18	H1N1	Influenza A virus (A/Singapore/468H/2009(H1N1))	83/566	KP222573,KP222607,KP222641,KF667910,KF709417,KF695100,KP222693,KP222731
1959	Singapore	Singapore	103.82	1.35208	Human	2009-08-18	2009	8	18	H1N1	Influenza A virus (A/Singapore/GP3069/2009(H1N1))	82/566	CY123024,CY123025,CY123026,CY123027,CY123028,CY123029,CY123030,CY123031
1960	Singapore	Singapore	103.82	1.35208	Human	2009-08-18	2009	8	18	H1N1	Influenza A virus (A/Singapore/GP3074/2009(H1N1))	83/566	CY123032,CY123033,CY123034,CY123035,CY123036,CY123037,CY123038,CY123039
1961	Singapore	Singapore	103.82	1.35208	Human	2009-08-18	2009	8	18	H1N1	Influenza A virus (A/Singapore/GP3084/2009(H1N1))	83/566	CY063751,CY063752,CY063753,CY063754,CY063755,CY063756,CY063757,CY063758
1962	Singapore	Singapore	103.82	1.35208	Human	2009-08-18	2009	8	18	H1N1	Influenza A virus (A/Singapore/GP3093/2009(H1N1))	83/566	CY123048,CY123049,CY123050,CY123051,CY123052,CY123053,CY123054,CY123055
1963	Singapore	Singapore	103.82	1.35208	Human	2009-08-19	2009	8	19	H1N1	Influenza A virus (A/Singapore/DMS25/2009(H1N1))	84/566	KT180674,KT180460,KT180888,KT181102,KT181316,KT181530,KT181744,KT181958
1964	Singapore	Singapore	103.82	1.35208	Human	2009-08-19	2009	8	19	H1N1	Influenza A virus (A/Singapore/GP3104/2009(H1N1))	83/566	CY123056,CY123057,CY123058,CY123059,CY123060,CY123061,CY123062,CY123063
1965	Singapore	Singapore	103.82	1.35208	Human	2009-08-19	2009	8	19	H1N1	Influenza A virus (A/Singapore/ON1802/2009(H1N1))	82/566	CY123521,CY123522,CY123523,CY123524,CY123525,CY123526,CY123527,CY123528
1966	Singapore	Singapore	103.82	1.35208	Human	2009-08-19	2009	8	19	H1N1	Influenza A virus (A/Singapore/ON1808/2009(H1N1))	83/566	CY123529,CY123530,CY123531,CY123532,CY123533,CY123534,CY123535,CY123536
1967	Singapore	Singapore	103.82	1.35208	Human	2009-08-20	2009	8	20	H1N1	Influenza A virus (A/Singapore/480Y/2009(H1N1))	83/566	KP222574,KP222608,KP222642,KF667912,KF709418,KF695101,KP222695,KP222732
1968	Singapore	Singapore	103.82	1.35208	Human	2009-08-21	2009	8	21	H1N1	Influenza A virus (A/Singapore/483A/2009(H1N1))	84/566	KP222575,KP222609,KP222643,KF667914,KF709420,KF695103,KP222698,KP222733
1969	Singapore	Singapore	103.82	1.35208	Human	2009-08-21	2009	8	21	H1N1	Influenza A virus (A/Singapore/GP3175/2009(H1N1))	85/566	CY123064,CY123065,CY123066,CY123067,CY123068,CY123069,CY123070,CY123071
1970	Singapore	Singapore	103.82	1.35208	Human	2009-08-21	2009	8	21	H1N1	Influenza A virus (A/Singapore/GP3179/2009(H1N1))	83/566	CY123080,CY123081,CY123082,CY123083,CY123084,CY123085,CY123086,CY123087
1971	Singapore	Singapore	103.82	1.35208	Human	2009-08-22	2009	8	22	H1N1	Influenza A virus (A/Singapore/DMS26/2009(H1N1))	83/566	KT180675,KT180461,KT180889,KT181103,KT181317,KT181531,KT181745,KT181959
1972	Singapore	Singapore	103.82	1.35208	Human	2009-08-24	2009	8	24	H1N1	Influenza A virus (A/Singapore/DMS623/2009(H1N1))	83/566	KT180712,KT180498,KT180926,KT181140,KT181354,KT181568,KT181782,KT181996
1973	Singapore	Singapore	103.82	1.35208	Human	2009-08-25	2009	8	25	H1N1	Influenza A virus (A/Singapore/491H/2009(H1N1))	83/566	KP222576,KP222610,KP222644,KF667916,KP222665,KF695104,KP222700,KP222734
1974	Singapore	Singapore	103.82	1.35208	Human	2009-08-25	2009	8	25	H1N1	Influenza A virus (A/Singapore/DMS617/2009(H1N1))	82/566	KT180709,KT180495,KT180923,KT181137,KT181351,KT181565,KT181779,KT181993
1975	Singapore	Singapore	103.82	1.35208	Human	2009-08-25	2009	8	25	H1N1	Influenza A virus (A/Singapore/DMS618/2009(H1N1))	85/566	KT180710,KT180496,KT180924,KT181138,KT181352,KT181566,KT181780,KT181994
1976	Singapore	Singapore	103.82	1.35208	Human	2009-08-25	2009	8	25	H1N1	Influenza A virus (A/Singapore/DMS638/2009(H1N1))	83/566	KT180714,KT180500,KT180928,KT181142,KT181356,KT181570,KT181784,KT181998
1977	Singapore	Singapore	103.82	1.35208	Human	2009-08-26	2009	8	26	H1N1	Influenza A virus (A/Singapore/495W/2009(H1N1))	83/566	KP222577,KP222611,KP222645,KF667917,KF709421,KF695105,KP222701,KP222735
1978	Singapore	Singapore	103.82	1.35208	Human	2009-08-26	2009	8	26	H1N1	Influenza A virus (A/Singapore/496T/2009(H1N1))	85/566	KP222578,KP222612,KP222646,KF667918,KF709422,KF695106,KP222702,KP222736
1979	Singapore	Singapore	103.82	1.35208	Human	2009-08-26	2009	8	26	H1N1	Influenza A virus (A/Singapore/DMS653/2009(H1N1))	85/566	KT180717,KT180503,KT180931,KT181145,KT181359,KT181573,KT181787,KT182001
1980	Singapore	Singapore	103.82	1.35208	Human	2009-08-27	2009	8	27	H1N1	Influenza A virus (A/Singapore/501L/2009(H1N1))	83/566	KP222579,KP222613,KP222647,KF667919,KF709423,KF695107,KP222703,KP222737
1981	Singapore	Singapore	103.82	1.35208	Human	2009-08-27	2009	8	27	H1N1	Influenza A virus (A/Singapore/502J/2009(H1N1))	82/566	KP222580,KP222614,KP222648,KF667920,KP222666,KF695108,KP222704,KP222738
1982	Singapore	Singapore	103.82	1.35208	Human	2009-08-27	2009	8	27	H1N1	Influenza A virus (A/Singapore/DMS665/2009(H1N1))	83/566	KT180719,KT180505,KT180933,KT181147,KT181361,KT181575,KT181789,KT182003
1983	Singapore	Singapore	103.82	1.35208	Human	2009-08-27	2009	8	27	H1N1	Influenza A virus (A/Singapore/DMS676/2009(H1N1))	84/566	KT180721,KT180507,KT180935,KT181149,KT181363,KT181577,KT181791,KT182005
1984	Singapore	Singapore	103.82	1.35208	Human	2009-08-27	2009	8	27	H1N1	Influenza A virus (A/Singapore/GP3183/2009(H1N1))	83/566	CY123088,CY123089,CY123090,CY123091,CY123092,CY123093,CY123094,CY123095
1985	Singapore	Singapore	103.82	1.35208	Human	2009-08-27	2009	8	27	H1N1	Influenza A virus (A/Singapore/ON1892/2009(H1N1))	85/566	CY123581,CY123582,CY123583,CY123584,CY123585,CY123586,CY123587,CY123588
1986	Singapore	Singapore	103.82	1.35208	Human	2009-08-28	2009	8	28	H1N1	Influenza A virus (A/Singapore/506T/2009(H1N1))	83/566	KP222581,KP222615,KP222649,KF667921,KF709424,KF695109,KP222705,KP222739
1987	Singapore	Singapore	103.82	1.35208	Human	2009-08-28	2009	8	28	H1N1	Influenza A virus (A/Singapore/DMS28/2009(H1N1))	82/566	KT180676,KT180462,KT180890,KT181104,KT181318,KT181532,KT181746,KT181960
1988	Singapore	Singapore	103.82	1.35208	Human	2009-08-28	2009	8	28	H1N1	Influenza A virus (A/Singapore/DMS698/2009(H1N1))	83/566	KT180724,KT180510,KT180938,KT181152,KT181366,KT181580,KT181794,KT182008
1989	Singapore	Singapore	103.82	1.35208	Human	2009-08-28	2009	8	28	H1N1	Influenza A virus (A/Singapore/ON1900/2009(H1N1))	83/566	CY123597,CY123598,CY123599,CY123600,CY123601,CY123602,CY123603,CY123604
1990	Singapore	Singapore	103.82	1.35208	Human	2009-08-28	2009	8	28	H1N1	Influenza A virus (A/Singapore/ON1908/2009(H1N1))	84/566	CY123605,CY123606,CY123607,CY123608,CY123609,CY123610,CY123611,CY123612
[truncated: 10,411 more rows]
